# Supplementary material for: Partial sequence identity in a 25-nucleotide long element is sufficient for transcriptional adaptation in the Caenorhabditis elegans act-5/act-3 model
Source: PLoS Genet. 2023 Jun 29;19(6):e1010806. doi: 10.1371/journal.pgen.1010806 (PMC10310345; doi:10.1371/journal.pgen.1010806)
Supplement: S1 Table — (XLSX) [file pgen.1010806.s006.xlsx]

## Sheet: Screening Counts
Table S1
Generation	Transgene 1	Transgene 2	Genetic background	Pharynx	Pharynx + Uterus	Phayrnx + Intestine	Total Animals	Fluorescent ratio (Pharynx/Total)	P value	TA summary	act-3 Promoter Sequence	act-5 Sequence
F11	act-3p(long):rfp	N/A	N2	24	2	0	26	0.923077
F12	act-3p(long):rfp	N/A	N2	25	2	0	27	0.925926
F13	act-3p(long):rfp	N/A	N2	27	1	0	28	0.964286
F14	act-3p(long):rfp	N/A	N2	9	2	0	11	0.818182
Total	act-3p(long):rfp	N/A	N2	85	7	0	92	0.923913	N/A	No	GAATCTGCAGGAATCCACGAGACTTCTTACAACTCCATCATGAAGTGCGACATTGATATCCGTAAGGACTTGTACGCCAACACTGTTCTTTCCGGAGGAACCACCATGTACCCAGGAATTGCTGATCGTATGCAGAAGGAAATCACCGCTCTTGCCCCATCgtaagttttctatttttgttttagttaacaaattaatttgattttttttcagAACCATGAAGATCAAGATCATCGCCCCACCAGAGCGCAAGTACTCCGTCTGGATCGGAGGATCTATCCTCGCCTCCCTCTCCACCTTCCAACAGATGTGGATCTCCAAGCAAGAATACGACGAGTCTGGACCATCAATTGTTCATCGCAAATGCTTCTAAacgttttaacaatttatgtaatattc…	N/A
F3	act-3p(long):rfp	eft-3p:act-5(ptc)	N2	0	3	0	3	0
F3	act-3p(long):rfp	eft-3p:act-5(ptc)	N2	0	5	0	5	0
F3	act-3p(long):rfp	eft-3p:act-5(ptc)	N2	1	6	0	7	0.142857
F4	act-3p(long):rfp	eft-3p:act-5(ptc)	N2	2	12	0	14	0.142857
F9	act-3p(long):rfp	eft-3p:act-5(ptc)	N2	0	9	0	9	0
Total	act-3p(long):rfp	eft-3p:act-5(ptc)	N2	3	35	0	38	0.0789474	3.91519e-07	Yes	GAATCTGCAGGAATCCACGAGACTTCTTACAACTCCATCATGAAGTGCGACATTGATATCCGTAAGGACTTGTACGCCAACACTGTTCTTTCCGGAGGAACCACCATGTACCCAGGAATTGCTGATCGTATGCAGAAGGAAATCACCGCTCTTGCCCCATCgtaagttttctatttttgttttagttaacaaattaatttgattttttttcagAACCATGAAGATCAAGATCATCGCCCCACCAGAGCGCAAGTACTCCGTCTGGATCGGAGGATCTATCCTCGCCTCCCTCTCCACCTTCCAACAGATGTGGATCTCCAAGCAAGAATACGACGAGTCTGGACCATCAATTGTTCATCGCAAATGCTTCTAAacgttttaacaatttatgtaatattc…	GATGGAAGAAGAAATCGCCGCCCTCGTTGTCGACAATGGATCCGGAATGTGCAAGGCCGGATTCGCCGGAGACGATGCTCCACGCGCCGTCTTCCCGTCCATCGTCGGACGCCCACGTCATCAGGGAGTGATGGTCGGTATGGGACAGAAGGACTCGTATGTCGGAGATGAAGCACAATCCAAGAGAGGAATCCTCACCTTGAAGTACCCAATCGAGCACGGAATCGTCACCAACTGaGATGATATGGAGAAAATCTGGCATCACACATTCTACAACGAGCTTCGTATCGCCCCAGAGGAACACCCAGTTCTCCTTACCGAGGCTCCATTGAACCCAAAGAGCAACAGAGAAAAGATGACACAGATCATGTTTGAGACCTTCAACACTCCAGCCATGTA…
F3	act-3p(long):rfp	eft-3p:act-5(ptc)	ergo-1(gg100)	25	3	0	28	0.892857
F3	act-3p(long):rfp	eft-3p:act-5(ptc)	ergo-1(gg100)	6	0	0	6	1
F4	act-3p(long):rfp	eft-3p:act-5(ptc)	ergo-1(gg100)	6	1	0	7	0.857143
F4	act-3p(long):rfp	eft-3p:act-5(ptc)	ergo-1(gg100)	8	2	0	10	0.8
F5	act-3p(long):rfp	eft-3p:act-5(ptc)	ergo-1(gg100)	4	0	0	4	1
Total	act-3p(long):rfp	eft-3p:act-5(ptc)	ergo-1(gg100)	49	6	0	55	0.890909	0.967514	No	GAATCTGCAGGAATCCACGAGACTTCTTACAACTCCATCATGAAGTGCGACATTGATATCCGTAAGGACTTGTACGCCAACACTGTTCTTTCCGGAGGAACCACCATGTACCCAGGAATTGCTGATCGTATGCAGAAGGAAATCACCGCTCTTGCCCCATCgtaagttttctatttttgttttagttaacaaattaatttgattttttttcagAACCATGAAGATCAAGATCATCGCCCCACCAGAGCGCAAGTACTCCGTCTGGATCGGAGGATCTATCCTCGCCTCCCTCTCCACCTTCCAACAGATGTGGATCTCCAAGCAAGAATACGACGAGTCTGGACCATCAATTGTTCATCGCAAATGCTTCTAAacgttttaacaatttatgtaatattc…	GATGGAAGAAGAAATCGCCGCCCTCGTTGTCGACAATGGATCCGGAATGTGCAAGGCCGGATTCGCCGGAGACGATGCTCCACGCGCCGTCTTCCCGTCCATCGTCGGACGCCCACGTCATCAGGGAGTGATGGTCGGTATGGGACAGAAGGACTCGTATGTCGGAGATGAAGCACAATCCAAGAGAGGAATCCTCACCTTGAAGTACCCAATCGAGCACGGAATCGTCACCAACTGaGATGATATGGAGAAAATCTGGCATCACACATTCTACAACGAGCTTCGTATCGCCCCAGAGGAACACCCAGTTCTCCTTACCGAGGCTCCATTGAACCCAAAGAGCAACAGAGAAAAGATGACACAGATCATGTTTGAGACCTTCAACACTCCAGCCATGTA…
F3	act-3p(long):rfp	eft-3p:act-5(ptc)	rrf-3(mg373)	2	0	0	2	1
F3	act-3p(long):rfp	eft-3p:act-5(ptc)	rrf-3(mg373)	5	4	0	9	0.555556
F3	act-3p(long):rfp	eft-3p:act-5(ptc)	rrf-3(mg373)	35	15	0	50	0.7
F5	act-3p(long):rfp	eft-3p:act-5(ptc)	rrf-3(mg373)	7	0	0	7	1
F5	act-3p(long):rfp	eft-3p:act-5(ptc)	rrf-3(mg373)	11	2	0	13	0.846154
F6	act-3p(long):rfp	eft-3p:act-5(ptc)	rrf-3(mg373)	13	5	0	18	0.722222
F6	act-3p(long):rfp	eft-3p:act-5(ptc)	rrf-3(mg373)	11	4	0	15	0.733333
F6	act-3p(long):rfp	eft-3p:act-5(ptc)	rrf-3(mg373)	13	5	0	18	0.722222
F6	act-3p(long):rfp	eft-3p:act-5(ptc)	rrf-3(mg373)	7	4	0	11	0.636364
F7	act-3p(long):rfp	eft-3p:act-5(ptc)	rrf-3(mg373)	11	2	0	13	0.846154
F7	act-3p(long):rfp	eft-3p:act-5(ptc)	rrf-3(mg373)	15	4	0	19	0.789474
F7	act-3p(long):rfp	eft-3p:act-5(ptc)	rrf-3(mg373)	13	3	0	16	0.8125
F7	act-3p(long):rfp	eft-3p:act-5(ptc)	rrf-3(mg373)	10	0	0	10	1
F8	act-3p(long):rfp	eft-3p:act-5(ptc)	rrf-3(mg373)	5	1	0	6	0.833333
F8	act-3p(long):rfp	eft-3p:act-5(ptc)	rrf-3(mg373)	3	3	0	6	0.5
F9	act-3p(long):rfp	eft-3p:act-5(ptc)	rrf-3(mg373)	5	3	0	8	0.625
F10	act-3p(long):rfp	eft-3p:act-5(ptc)	rrf-3(mg373)	10	5	0	15	0.666667
F11	act-3p(long):rfp	eft-3p:act-5(ptc)	rrf-3(mg373)	13	3	0	16	0.8125
Total	act-3p(long):rfp	eft-3p:act-5(ptc)	rrf-3(mg373)	189	63	0	252	0.75	0.0106588	No	GAATCTGCAGGAATCCACGAGACTTCTTACAACTCCATCATGAAGTGCGACATTGATATCCGTAAGGACTTGTACGCCAACACTGTTCTTTCCGGAGGAACCACCATGTACCCAGGAATTGCTGATCGTATGCAGAAGGAAATCACCGCTCTTGCCCCATCgtaagttttctatttttgttttagttaacaaattaatttgattttttttcagAACCATGAAGATCAAGATCATCGCCCCACCAGAGCGCAAGTACTCCGTCTGGATCGGAGGATCTATCCTCGCCTCCCTCTCCACCTTCCAACAGATGTGGATCTCCAAGCAAGAATACGACGAGTCTGGACCATCAATTGTTCATCGCAAATGCTTCTAAacgttttaacaatttatgtaatattc…	GATGGAAGAAGAAATCGCCGCCCTCGTTGTCGACAATGGATCCGGAATGTGCAAGGCCGGATTCGCCGGAGACGATGCTCCACGCGCCGTCTTCCCGTCCATCGTCGGACGCCCACGTCATCAGGGAGTGATGGTCGGTATGGGACAGAAGGACTCGTATGTCGGAGATGAAGCACAATCCAAGAGAGGAATCCTCACCTTGAAGTACCCAATCGAGCACGGAATCGTCACCAACTGaGATGATATGGAGAAAATCTGGCATCACACATTCTACAACGAGCTTCGTATCGCCCCAGAGGAACACCCAGTTCTCCTTACCGAGGCTCCATTGAACCCAAAGAGCAACAGAGAAAAGATGACACAGATCATGTTTGAGACCTTCAACACTCCAGCCATGTA…
F32	act-3p(short):rfp	N/A	N2	24	0	0	24	1
F33	act-3p(short):rfp	N/A	N2	19	0	0	19	1
F34	act-3p(short):rfp	N/A	N2	10	0	0	10	1
F41	act-3p(short):rfp	N/A	N2	21	0	0	21	1
Total	act-3p(short):rfp	N/A	N2	74	0	0	74	1	0.0605069	No	gatttggtgtaatcttcgcaaagcaaagctgctgctactgctctcgatcccactccatccaccccctcgattcacagaactgcacaggcgaagtagagtgtaaactgtcgggtgctcgaggtgggagaggctggagatcccgcctcgtactgatgggaagatcctcAGTCATTCGAAGCAAACGATCCAATCGTCTTCACATCTTGCCACAGTTGCCTTATTATCTCGTTCATTGAATTTATATTAACAGGTAATCGTAGTATTCATGAATAATATTAATATTAGAGTTCACATTAAGTTTCACAGAATTTTGGAAAATAAAAACTGAAACATTAATTAACCGTTCCAAACATTTTCAAATAATGAAAATTCAAATTATTTTCGCAAAAATTCTTGTGC…	N/A
F3	act-3p(short):rfp	eft-3p:act-5(ptc)	N2	12	0	0	12	1
F4	act-3p(short):rfp	eft-3p:act-5(ptc)	N2	10	0	0	10	1
F4	act-3p(short):rfp	eft-3p:act-5(ptc)	N2	21	0	0	21	1
F4	act-3p(short):rfp	eft-3p:act-5(ptc)	N2	12	0	0	12	1
F5	act-3p(short):rfp	eft-3p:act-5(ptc)	N2	8	0	0	8	1
F6	act-3p(short):rfp	eft-3p:act-5(ptc)	N2	15	0	0	15	1
Total	act-3p(short):rfp	eft-3p:act-5(ptc)	N2	78	0	0	78	1	0.363217	No	gatttggtgtaatcttcgcaaagcaaagctgctgctactgctctcgatcccactccatccaccccctcgattcacagaactgcacaggcgaagtagagtgtaaactgtcgggtgctcgaggtgggagaggctggagatcccgcctcgtactgatgggaagatcctcAGTCATTCGAAGCAAACGATCCAATCGTCTTCACATCTTGCCACAGTTGCCTTATTATCTCGTTCATTGAATTTATATTAACAGGTAATCGTAGTATTCATGAATAATATTAATATTAGAGTTCACATTAAGTTTCACAGAATTTTGGAAAATAAAAACTGAAACATTAATTAACCGTTCCAAACATTTTCAAATAATGAAAATTCAAATTATTTTCGCAAAAATTCTTGTGC…	GATGGAAGAAGAAATCGCCGCCCTCGTTGTCGACAATGGATCCGGAATGTGCAAGGCCGGATTCGCCGGAGACGATGCTCCACGCGCCGTCTTCCCGTCCATCGTCGGACGCCCACGTCATCAGGGAGTGATGGTCGGTATGGGACAGAAGGACTCGTATGTCGGAGATGAAGCACAATCCAAGAGAGGAATCCTCACCTTGAAGTACCCAATCGAGCACGGAATCGTCACCAACTGaGATGATATGGAGAAAATCTGGCATCACACATTCTACAACGAGCTTCGTATCGCCCCAGAGGAACACCCAGTTCTCCTTACCGAGGCTCCATTGAACCCAAAGAGCAACAGAGAAAAGATGACACAGATCATGTTTGAGACCTTCAACACTCCAGCCATGTA…
F3	act-3p(long-1.1kb):rfp	eft-3p:act-5(ptc)	N2	0	5	0	5	0
F3	act-3p(long-1.1kb):rfp	eft-3p:act-5(ptc)	N2	4	15	0	19	0.210526
F7	act-3p(long-1.1kb):rfp	eft-3p:act-5(ptc)	N2	0	15	0	15	0
F7	act-3p(long-1.1kb):rfp	eft-3p:act-5(ptc)	N2	1	23	0	24	0.0416667
F8	act-3p(long-1.1kb):rfp	eft-3p:act-5(ptc)	N2	0	36	0	36	0
F8	act-3p(long-1.1kb):rfp	eft-3p:act-5(ptc)	N2	0	24	0	24	0
F9	act-3p(long-1.1kb):rfp	eft-3p:act-5(ptc)	N2	0	10	0	10	0
F10	act-3p(long-1.1kb):rfp	eft-3p:act-5(ptc)	N2	0	8	0	8	0
F10	act-3p(long-1.1kb):rfp	eft-3p:act-5(ptc)	N2	0	4	0	4	0
F11	act-3p(long-1.1kb):rfp	eft-3p:act-5(ptc)	N2	0	16	0	16	0
Total	act-3p(long-1.1kb):rfp	eft-3p:act-5(ptc)	N2	5	156	0	161	0.0310559	4.78044e-07	Yes	GAATCTGCAGGAATCCACGAGACTTCTTACAACTCCATCATGAAGTGCGACATTGATATCCGTAAGGACTTGTACGCCAACACTGTTCTTTCCGGAGGAACCACCATGTACCCAGGAATTGCTGATCGTATGCAGAAGGAAATCACCGCTCTTGCCCCATCgtaagttttctatttttgttttagttaacaaattaatttgattttttttcagAACCATGAAGATCAAGATCATCGCCCCACCAGAGCGCAAGTACTCCGTCTGGATCGGAGGATCTATCCTCGCCTCCCTCTCCACCTTCCAACAGATGTGGATCTCCAAGCAAGAATACGACGAGTCTGGACCATCAATTGTTCATCGCAAATGCTTCTAAacgttttaacaatttatgtaatattc…	GATGGAAGAAGAAATCGCCGCCCTCGTTGTCGACAATGGATCCGGAATGTGCAAGGCCGGATTCGCCGGAGACGATGCTCCACGCGCCGTCTTCCCGTCCATCGTCGGACGCCCACGTCATCAGGGAGTGATGGTCGGTATGGGACAGAAGGACTCGTATGTCGGAGATGAAGCACAATCCAAGAGAGGAATCCTCACCTTGAAGTACCCAATCGAGCACGGAATCGTCACCAACTGaGATGATATGGAGAAAATCTGGCATCACACATTCTACAACGAGCTTCGTATCGCCCCAGAGGAACACCCAGTTCTCCTTACCGAGGCTCCATTGAACCCAAAGAGCAACAGAGAAAAGATGACACAGATCATGTTTGAGACCTTCAACACTCCAGCCATGTA…
F3	act-3p(long-187):rfp	N/A	N2	2	35	0	37	0.0540541
F3	act-3p(long-187):rfp	N/A	N2	4	11	0	15	0.266667
F4	act-3p(long-187):rfp	N/A	N2	11	36	0	47	0.234043
Total	act-3p(long-187):rfp	N/A	N2	17	82	0	99	0.171717	0.00253178	No	aacaaattaatttgattttttttcagAACCATGAAGATCAAGATCATCGCCCCACCAGAGCGCAAGTACTCCGTCTGGATCGGAGGATCTATCCTCGCCTCCCTCTCCACCTTCCAACAGATGTGGATCTCCAAGCAAGAATACGACGAGTCTGGACCATCAATTGTTCATCGCAAATGCTTCTAAacgttttaacaatttatgtaatattcacctgaacttttggaaatgtccagataacgtcatctgccttacggattttcacaccccgattttaaattataaatctgcttcgtgtaagcatcgttttaaaatttgtcggtttattttaataatatttctaaacgtgaaatcgtatatatacttttagtttagtggtccaatgtcatcattggtaaa…	N/A
F3	act-3p(long-187):rfp	eft-3p:act-5(ptc)	N2	12	58	0	70	0.171429
F3	act-3p(long-187):rfp	eft-3p:act-5(ptc)	N2	1	27	0	28	0.0357143
F3	act-3p(long-187):rfp	eft-3p:act-5(ptc)	N2	0	28	0	28	0
F3	act-3p(long-187):rfp	eft-3p:act-5(ptc)	N2	2	16	0	18	0.111111
F3	act-3p(long-187):rfp	eft-3p:act-5(ptc)	N2	0	5	0	5	0
F4	act-3p(long-187):rfp	eft-3p:act-5(ptc)	N2	0	8	0	8	0
F4	act-3p(long-187):rfp	eft-3p:act-5(ptc)	N2	0	6	0	6	0
F5	act-3p(long-187):rfp	eft-3p:act-5(ptc)	N2	0	10	0	10	0
F6	act-3p(long-187):rfp	eft-3p:act-5(ptc)	N2	0	29	0	29	0
F6	act-3p(long-187):rfp	eft-3p:act-5(ptc)	N2	0	5	0	5	0
F7	act-3p(long-187):rfp	eft-3p:act-5(ptc)	N2	0	11	0	11	0
F7	act-3p(long-187):rfp	eft-3p:act-5(ptc)	N2	0	1	0	1	0
Total	act-3p(long-187):rfp	eft-3p:act-5(ptc)	N2	15	204	0	219	0.0684932	0.45831	No	aacaaattaatttgattttttttcagAACCATGAAGATCAAGATCATCGCCCCACCAGAGCGCAAGTACTCCGTCTGGATCGGAGGATCTATCCTCGCCTCCCTCTCCACCTTCCAACAGATGTGGATCTCCAAGCAAGAATACGACGAGTCTGGACCATCAATTGTTCATCGCAAATGCTTCTAAacgttttaacaatttatgtaatattcacctgaacttttggaaatgtccagataacgtcatctgccttacggattttcacaccccgattttaaattataaatctgcttcgtgtaagcatcgttttaaaatttgtcggtttattttaataatatttctaaacgtgaaatcgtatatatacttttagtttagtggtccaatgtcatcattggtaaa…	GATGGAAGAAGAAATCGCCGCCCTCGTTGTCGACAATGGATCCGGAATGTGCAAGGCCGGATTCGCCGGAGACGATGCTCCACGCGCCGTCTTCCCGTCCATCGTCGGACGCCCACGTCATCAGGGAGTGATGGTCGGTATGGGACAGAAGGACTCGTATGTCGGAGATGAAGCACAATCCAAGAGAGGAATCCTCACCTTGAAGTACCCAATCGAGCACGGAATCGTCACCAACTGaGATGATATGGAGAAAATCTGGCATCACACATTCTACAACGAGCTTCGTATCGCCCCAGAGGAACACCCAGTTCTCCTTACCGAGGCTCCATTGAACCCAAAGAGCAACAGAGAAAAGATGACACAGATCATGTTTGAGACCTTCAACACTCCAGCCATGTA…
F17	act-3p(187+short):rfp	N/A	N2	14	0	0	14	1
F18	act-3p(187+short):rfp	N/A	N2	6	0	0	6	1
F20	act-3p(187+short):rfp	N/A	N2	27	0	0	27	1
F22	act-3p(187+short):rfp	N/A	N2	7	0	0	7	1
F32	act-3p(187+short):rfp	N/A	N2	10	0	0	10	1
Total	act-3p(187+short):rfp	N/A	N2	64	0	0	64	1	0.0605069	No	GAATCTGCAGGAATCCACGAGACTTCTTACAACTCCATCATGAAGTGCGACATTGATATCCGTAAGGACTTGTACGCCAACACTGTTCTTTCCGGAGGAACCACCATGTACCCAGGAATTGCTGATCGTATGCAGAAGGAAATCACCGCTCTTGCCCCATCgtaagttttctatttttgttttagttgatttggtgtaatcttcgcaaagcaaagctgctgctactgctctcgatcccactccatccaccccctcgattcacagaactgcacaggcgaagtagagtgtaaactgtcgggtgctcgaggtgggagaggctggagatcccgcctcgtactgatgggaagatcctcAGTCATTCGAAGCAAACGATCCAATCGTCTTCACATCTTGCCACAG…	N/A
F4	act-3p(187+short):rfp	eft-3p:act-5(ptc)	N2	0	6	0	6	0
F5	act-3p(187+short):rfp	eft-3p:act-5(ptc)	N2	3	9	0	12	0.25
F5	act-3p(187+short):rfp	eft-3p:act-5(ptc)	N2	0	5	0	5	0
F6	act-3p(187+short):rfp	eft-3p:act-5(ptc)	N2	0	2	0	2	0
F7	act-3p(187+short):rfp	eft-3p:act-5(ptc)	N2	3	5	0	8	0.375
F10	act-3p(187+short):rfp	eft-3p:act-5(ptc)	N2	1	10	0	11	0.0909091
Total	act-3p(187+short):rfp	eft-3p:act-5(ptc)	N2	7	37	0	44	0.159091	3.86539e-05	Yes	GAATCTGCAGGAATCCACGAGACTTCTTACAACTCCATCATGAAGTGCGACATTGATATCCGTAAGGACTTGTACGCCAACACTGTTCTTTCCGGAGGAACCACCATGTACCCAGGAATTGCTGATCGTATGCAGAAGGAAATCACCGCTCTTGCCCCATCgtaagttttctatttttgttttagttgatttggtgtaatcttcgcaaagcaaagctgctgctactgctctcgatcccactccatccaccccctcgattcacagaactgcacaggcgaagtagagtgtaaactgtcgggtgctcgaggtgggagaggctggagatcccgcctcgtactgatgggaagatcctcAGTCATTCGAAGCAAACGATCCAATCGTCTTCACATCTTGCCACAG…	GATGGAAGAAGAAATCGCCGCCCTCGTTGTCGACAATGGATCCGGAATGTGCAAGGCCGGATTCGCCGGAGACGATGCTCCACGCGCCGTCTTCCCGTCCATCGTCGGACGCCCACGTCATCAGGGAGTGATGGTCGGTATGGGACAGAAGGACTCGTATGTCGGAGATGAAGCACAATCCAAGAGAGGAATCCTCACCTTGAAGTACCCAATCGAGCACGGAATCGTCACCAACTGaGATGATATGGAGAAAATCTGGCATCACACATTCTACAACGAGCTTCGTATCGCCCCAGAGGAACACCCAGTTCTCCTTACCGAGGCTCCATTGAACCCAAAGAGCAACAGAGAAAAGATGACACAGATCATGTTTGAGACCTTCAACACTCCAGCCATGTA…
F3	act-3p(162+short):rfp	N/A	N2	10	2	0	12	0.833333
F3	act-3p(162+short):rfp	N/A	N2	13	2	0	15	0.866667
F6	act-3p(162+short):rfp	N/A	N2	13	2	0	15	0.866667
F10	act-3p(162+short):rfp	N/A	N2	15	0	0	15	1
F10	act-3p(162+short):rfp	N/A	N2	11	1	0	12	0.916667
Total	act-3p(162+short):rfp	N/A	N2	62	7	0	69	0.898551	0.801154	No	GAATCTGCAGGAATCCACGAGACTTCTTACAACTCCATCATGAAGTGCGACATTGATATCCGTAAGGACTTGTACGCCAACACTGTTCTTTCCGGAGGAACCACCATGTACCCAGGAATTGCTGATCGTATGCAGAAGGAAATCACCGCTCTTGCCCCATCggatttggtgtaatcttcgcaaagcaaagctgctgctactgctctcgatcccactccatccaccccctcgattcacagaactgcacaggcgaagtagagtgtaaactgtcgggtgctcgaggtgggagaggctggagatcccgcctcgtactgatgggaagatcctcAGTCATTCGAAGCAAACGATCCAATCGTCTTCACATCTTGCCACAGTTGCCTTATTATCTCGTTCATTGAA…	N/A
F3	act-3p(162+short):rfp	eft-3p:act-5(ptc)	N2	1	0	0	1	1
F4	act-3p(162+short):rfp	eft-3p:act-5(ptc)	N2	28	0	0	28	1
F5	act-3p(162+short):rfp	eft-3p:act-5(ptc)	N2	9	0	0	9	1
F6	act-3p(162+short):rfp	eft-3p:act-5(ptc)	N2	34	0	0	34	1
F8	act-3p(162+short):rfp	eft-3p:act-5(ptc)	N2	14	0	0	14	1
F10	act-3p(162+short):rfp	eft-3p:act-5(ptc)	N2	6	0	0	6	1
Total	act-3p(162+short):rfp	eft-3p:act-5(ptc)	N2	92	0	0	92	1	0.0605069	No	GAATCTGCAGGAATCCACGAGACTTCTTACAACTCCATCATGAAGTGCGACATTGATATCCGTAAGGACTTGTACGCCAACACTGTTCTTTCCGGAGGAACCACCATGTACCCAGGAATTGCTGATCGTATGCAGAAGGAAATCACCGCTCTTGCCCCATCggatttggtgtaatcttcgcaaagcaaagctgctgctactgctctcgatcccactccatccaccccctcgattcacagaactgcacaggcgaagtagagtgtaaactgtcgggtgctcgaggtgggagaggctggagatcccgcctcgtactgatgggaagatcctcAGTCATTCGAAGCAAACGATCCAATCGTCTTCACATCTTGCCACAGTTGCCTTATTATCTCGTTCATTGAA…	GATGGAAGAAGAAATCGCCGCCCTCGTTGTCGACAATGGATCCGGAATGTGCAAGGCCGGATTCGCCGGAGACGATGCTCCACGCGCCGTCTTCCCGTCCATCGTCGGACGCCCACGTCATCAGGGAGTGATGGTCGGTATGGGACAGAAGGACTCGTATGTCGGAGATGAAGCACAATCCAAGAGAGGAATCCTCACCTTGAAGTACCCAATCGAGCACGGAATCGTCACCAACTGaGATGATATGGAGAAAATCTGGCATCACACATTCTACAACGAGCTTCGTATCGCCCCAGAGGAACACCCAGTTCTCCTTACCGAGGCTCCATTGAACCCAAAGAGCAACAGAGAAAAGATGACACAGATCATGTTTGAGACCTTCAACACTCCAGCCATGTA…
F29	act-3p(25+short):rfp	N/A	N2	0	0	25	25	0
F30	act-3p(25+short):rfp	N/A	N2	0	0	51	51	0
F31	act-3p(25+short):rfp	N/A	N2	0	0	60	60	0
Total	act-3p(25+short):rfp	N/A	N2	0	0	136	136	0	9.03044e-05	Yes	taagttttctatttttgttttagttgatttggtgtaatcttcgcaaagcaaagctgctgctactgctctcgatcccactccatccaccccctcgattcacagaactgcacaggcgaagtagagtgtaaactgtcgggtgctcgaggtgggagaggctggagatcccgcctcgtactgatgggaagatcctcAGTCATTCGAAGCAAACGATCCAATCGTCTTCACATCTTGCCACAGTTGCCTTATTATCTCGTTCATTGAATTTATATTAACAGGTAATCGTAGTATTCATGAATAATATTAATATTAGAGTTCACATTAAGTTTCACAGAATTTTGGAAAATAAAAACTGAAACATTAATTAACCGTTCCAAACATTTTCAAATAATGAAAATTCAA…	N/A
F3	act-3p(25+short):rfp	eft-3p:act-5(ptc)	N2	5	10	0	15	0.333333
F3	act-3p(25+short):rfp	eft-3p:act-5(ptc)	N2	4	18	0	22	0.181818
F3	act-3p(25+short):rfp	eft-3p:act-5(ptc)	N2	2	20	0	22	0.0909091
F4	act-3p(25+short):rfp	eft-3p:act-5(ptc)	N2	0	3	0	3	0
F4	act-3p(25+short):rfp	eft-3p:act-5(ptc)	N2	0	4	0	4	0
F4	act-3p(25+short):rfp	eft-3p:act-5(ptc)	N2	0	4	0	4	0
F4	act-3p(25+short):rfp	eft-3p:act-5(ptc)	N2	0	4	0	4	0
F4	act-3p(25+short):rfp	eft-3p:act-5(ptc)	N2	0	1	0	1	0
F5	act-3p(25+short):rfp	eft-3p:act-5(ptc)	N2	0	3	0	3	0
F6	act-3p(25+short):rfp	eft-3p:act-5(ptc)	N2	3	16	0	19	0.157895
Total	act-3p(25+short):rfp	eft-3p:act-5(ptc)	N2	14	83	0	97	0.14433	5.97912e-09	Yes	taagttttctatttttgttttagttgatttggtgtaatcttcgcaaagcaaagctgctgctactgctctcgatcccactccatccaccccctcgattcacagaactgcacaggcgaagtagagtgtaaactgtcgggtgctcgaggtgggagaggctggagatcccgcctcgtactgatgggaagatcctcAGTCATTCGAAGCAAACGATCCAATCGTCTTCACATCTTGCCACAGTTGCCTTATTATCTCGTTCATTGAATTTATATTAACAGGTAATCGTAGTATTCATGAATAATATTAATATTAGAGTTCACATTAAGTTTCACAGAATTTTGGAAAATAAAAACTGAAACATTAATTAACCGTTCCAAACATTTTCAAATAATGAAAATTCAA…	GATGGAAGAAGAAATCGCCGCCCTCGTTGTCGACAATGGATCCGGAATGTGCAAGGCCGGATTCGCCGGAGACGATGCTCCACGCGCCGTCTTCCCGTCCATCGTCGGACGCCCACGTCATCAGGGAGTGATGGTCGGTATGGGACAGAAGGACTCGTATGTCGGAGATGAAGCACAATCCAAGAGAGGAATCCTCACCTTGAAGTACCCAATCGAGCACGGAATCGTCACCAACTGaGATGATATGGAGAAAATCTGGCATCACACATTCTACAACGAGCTTCGTATCGCCCCAGAGGAACACCCAGTTCTCCTTACCGAGGCTCCATTGAACCCAAAGAGCAACAGAGAAAAGATGACACAGATCATGTTTGAGACCTTCAACACTCCAGCCATGTA…
F5	act-3p(16+short):rfp	eft-3p:act-5(ptc)	N2	17	0	0	17	1
F6	act-3p(16+short):rfp	eft-3p:act-5(ptc)	N2	10	0	0	10	1
F8	act-3p(16+short):rfp	eft-3p:act-5(ptc)	N2	37	0	0	37	1
F9	act-3p(16+short):rfp	eft-3p:act-5(ptc)	N2	49	0	0	49	1
F11	act-3p(16+short):rfp	eft-3p:act-5(ptc)	N2	4	0	0	4	1
Total	act-3p(16+short):rfp	eft-3p:act-5(ptc)	N2	117	0	0	117	1	0.0605069	No	tatttttgttttagttgatttggtgtaatcttcgcaaagcaaagctgctgctactgctctcgatcccactccatccaccccctcgattcacagaactgcacaggcgaagtagagtgtaaactgtcgggtgctcgaggtgggagaggctggagatcccgcctcgtactgatgggaagatcctcAGTCATTCGAAGCAAACGATCCAATCGTCTTCACATCTTGCCACAGTTGCCTTATTATCTCGTTCATTGAATTTATATTAACAGGTAATCGTAGTATTCATGAATAATATTAATATTAGAGTTCACATTAAGTTTCACAGAATTTTGGAAAATAAAAACTGAAACATTAATTAACCGTTCCAAACATTTTCAAATAATGAAAATTCAAATTATTTTC…	GATGGAAGAAGAAATCGCCGCCCTCGTTGTCGACAATGGATCCGGAATGTGCAAGGCCGGATTCGCCGGAGACGATGCTCCACGCGCCGTCTTCCCGTCCATCGTCGGACGCCCACGTCATCAGGGAGTGATGGTCGGTATGGGACAGAAGGACTCGTATGTCGGAGATGAAGCACAATCCAAGAGAGGAATCCTCACCTTGAAGTACCCAATCGAGCACGGAATCGTCACCAACTGaGATGATATGGAGAAAATCTGGCATCACACATTCTACAACGAGCTTCGTATCGCCCCAGAGGAACACCCAGTTCTCCTTACCGAGGCTCCATTGAACCCAAAGAGCAACAGAGAAAAGATGACACAGATCATGTTTGAGACCTTCAACACTCCAGCCATGTA…
F5	act-3p(13+short):rfp	eft-3p:act-5(ptc)	N2	12	0	0	12	1
F6	act-3p(13+short):rfp	eft-3p:act-5(ptc)	N2	8	0	0	8	1
F11	act-3p(13+short):rfp	eft-3p:act-5(ptc)	N2	18	0	0	18	1
F12	act-3p(13+short):rfp	eft-3p:act-5(ptc)	N2	7	0	0	7	1
F14	act-3p(13+short):rfp	eft-3p:act-5(ptc)	N2	35	0	0	35	1
F15	act-3p(13+short):rfp	eft-3p:act-5(ptc)	N2	17	0	0	17	1
F17	act-3p(13+short):rfp	eft-3p:act-5(ptc)	N2	8	0	0	8	1
Total	act-3p(13+short):rfp	eft-3p:act-5(ptc)	N2	105	0	0	105	1	0.0605069	No	ttttgttttagttgatttggtgtaatcttcgcaaagcaaagctgctgctactgctctcgatcccactccatccaccccctcgattcacagaactgcacaggcgaagtagagtgtaaactgtcgggtgctcgaggtgggagaggctggagatcccgcctcgtactgatgggaagatcctcAGTCATTCGAAGCAAACGATCCAATCGTCTTCACATCTTGCCACAGTTGCCTTATTATCTCGTTCATTGAATTTATATTAACAGGTAATCGTAGTATTCATGAATAATATTAATATTAGAGTTCACATTAAGTTTCACAGAATTTTGGAAAATAAAAACTGAAACATTAATTAACCGTTCCAAACATTTTCAAATAATGAAAATTCAAATTATTTTCGCA…	GATGGAAGAAGAAATCGCCGCCCTCGTTGTCGACAATGGATCCGGAATGTGCAAGGCCGGATTCGCCGGAGACGATGCTCCACGCGCCGTCTTCCCGTCCATCGTCGGACGCCCACGTCATCAGGGAGTGATGGTCGGTATGGGACAGAAGGACTCGTATGTCGGAGATGAAGCACAATCCAAGAGAGGAATCCTCACCTTGAAGTACCCAATCGAGCACGGAATCGTCACCAACTGaGATGATATGGAGAAAATCTGGCATCACACATTCTACAACGAGCTTCGTATCGCCCCAGAGGAACACCCAGTTCTCCTTACCGAGGCTCCATTGAACCCAAAGAGCAACAGAGAAAAGATGACACAGATCATGTTTGAGACCTTCAACACTCCAGCCATGTA…
Total	act-3p(10+short):rfp	eft-3p:act-5(ptc)	N2	Not counted, n>10	0	0	N/A	N/A	N/A	No	tgttttagttgatttggtgtaatcttcgcaaagcaaagctgctgctactgctctcgatcccactccatccaccccctcgattcacagaactgcacaggcgaagtagagtgtaaactgtcgggtgctcgaggtgggagaggctggagatcccgcctcgtactgatgggaagatcctcAGTCATTCGAAGCAAACGATCCAATCGTCTTCACATCTTGCCACAGTTGCCTTATTATCTCGTTCATTGAATTTATATTAACAGGTAATCGTAGTATTCATGAATAATATTAATATTAGAGTTCACATTAAGTTTCACAGAATTTTGGAAAATAAAAACTGAAACATTAATTAACCGTTCCAAACATTTTCAAATAATGAAAATTCAAATTATTTTCGCAAAA…	GATGGAAGAAGAAATCGCCGCCCTCGTTGTCGACAATGGATCCGGAATGTGCAAGGCCGGATTCGCCGGAGACGATGCTCCACGCGCCGTCTTCCCGTCCATCGTCGGACGCCCACGTCATCAGGGAGTGATGGTCGGTATGGGACAGAAGGACTCGTATGTCGGAGATGAAGCACAATCCAAGAGAGGAATCCTCACCTTGAAGTACCCAATCGAGCACGGAATCGTCACCAACTGaGATGATATGGAGAAAATCTGGCATCACACATTCTACAACGAGCTTCGTATCGCCCCAGAGGAACACCCAGTTCTCCTTACCGAGGCTCCATTGAACCCAAAGAGCAACAGAGAAAAGATGACACAGATCATGTTTGAGACCTTCAACACTCCAGCCATGTA…
F3	act-3p(25 removed):rfp	N/A	N2	4	30	0	34	0.117647
F3	act-3p(25 removed):rfp	N/A	N2	4	12	0	16	0.25
F4	act-3p(25 removed):rfp	N/A	N2	6	19	0	25	0.24
F4	act-3p(25 removed):rfp	N/A	N2	6	16	0	22	0.272727
F6	act-3p(25 removed):rfp	N/A	N2	0	11	0	11	0
F6	act-3p(25 removed):rfp	N/A	N2	1	5	0	6	0.166667
F7	act-3p(25 removed):rfp	N/A	N2	3	18	0	21	0.142857
F7	act-3p(25 removed):rfp	N/A	N2	2	9	0	11	0.181818
F8	act-3p(25 removed):rfp	N/A	N2	0	7	0	7	0
Total	act-3p(25 removed):rfp	N/A	N2	26	127	0	153	0.169935	3.68136e-08	Yes	GAATCTGCAGGAATCCACGAGACTTCTTACAACTCCATCATGAAGTGCGACATTGATATCCGTAAGGACTTGTACGCCAACACTGTTCTTTCCGGAGGAACCACCATGTACCCAGGAATTGCTGATCGTATGCAGAAGGAAATCACCGCTCTTGCCCCATCgaacaaattaatttgattttttttcagAACCATGAAGATCAAGATCATCGCCCCACCAGAGCGCAAGTACTCCGTCTGGATCGGAGGATCTATCCTCGCCTCCCTCTCCACCTTCCAACAGATGTGGATCTCCAAGCAAGAATACGACGAGTCTGGACCATCAATTGTTCATCGCAAATGCTTCTAAacgttttaacaatttatgtaatattcacctgaacttttggaaatgtccaga…	N/A
F3	act-3p(25 removed):rfp	eft-3p:act-5(ptc)	N2	0	11	0	11	0
F3	act-3p(25 removed):rfp	eft-3p:act-5(ptc)	N2	1	15	0	16	0.0625
F3	act-3p(25 removed):rfp	eft-3p:act-5(ptc)	N2	3	38	0	41	0.0731707
F4	act-3p(25 removed):rfp	eft-3p:act-5(ptc)	N2	1	15	0	16	0.0625
F4	act-3p(25 removed):rfp	eft-3p:act-5(ptc)	N2	0	10	0	10	0
F4	act-3p(25 removed):rfp	eft-3p:act-5(ptc)	N2	0	5	0	5	0
F5	act-3p(25 removed):rfp	eft-3p:act-5(ptc)	N2	1	26	0	27	0.037037
F6	act-3p(25 removed):rfp	eft-3p:act-5(ptc)	N2	1	20	0	21	0.047619
F6	act-3p(25 removed):rfp	eft-3p:act-5(ptc)	N2	1	26	0	27	0.037037
Total	act-3p(25 removed):rfp	eft-3p:act-5(ptc)	N2	8	166	0	174	0.045977	0.0080065	Yes	GAATCTGCAGGAATCCACGAGACTTCTTACAACTCCATCATGAAGTGCGACATTGATATCCGTAAGGACTTGTACGCCAACACTGTTCTTTCCGGAGGAACCACCATGTACCCAGGAATTGCTGATCGTATGCAGAAGGAAATCACCGCTCTTGCCCCATCgaacaaattaatttgattttttttcagAACCATGAAGATCAAGATCATCGCCCCACCAGAGCGCAAGTACTCCGTCTGGATCGGAGGATCTATCCTCGCCTCCCTCTCCACCTTCCAACAGATGTGGATCTCCAAGCAAGAATACGACGAGTCTGGACCATCAATTGTTCATCGCAAATGCTTCTAAacgttttaacaatttatgtaatattcacctgaacttttggaaatgtccaga…	GATGGAAGAAGAAATCGCCGCCCTCGTTGTCGACAATGGATCCGGAATGTGCAAGGCCGGATTCGCCGGAGACGATGCTCCACGCGCCGTCTTCCCGTCCATCGTCGGACGCCCACGTCATCAGGGAGTGATGGTCGGTATGGGACAGAAGGACTCGTATGTCGGAGATGAAGCACAATCCAAGAGAGGAATCCTCACCTTGAAGTACCCAATCGAGCACGGAATCGTCACCAACTGaGATGATATGGAGAAAATCTGGCATCACACATTCTACAACGAGCTTCGTATCGCCCCAGAGGAACACCCAGTTCTCCTTACCGAGGCTCCATTGAACCCAAAGAGCAACAGAGAAAAGATGACACAGATCATGTTTGAGACCTTCAACACTCCAGCCATGTA…
F3	act-3p(25 unmatched):rfp	N/A	N2	0	1	0	1	0
F3	act-3p(25 unmatched):rfp	N/A	N2	1	11	0	12	0.0833333
F4	act-3p(25 unmatched):rfp	N/A	N2	1	18	0	19	0.0526316
F5	act-3p(25 unmatched):rfp	N/A	N2	0	30	0	30	0
Total	act-3p(25 unmatched):rfp	N/A	N2	2	60	0	62	0.0322581	1.89486e-06	Yes	GAATCTGCAGGAATCCACGAGACTTCTTACAACTCCATCATGAAGTGCGACATTGATATCCGTAAGGACTTGTACGCCAACACTGTTCTTTCCGGAGGAACCACCATGTACCCAGGAATTGCTGATCGTATGCAGAAGGAAATCACCGCTCTTGCCCCATCggaggggagagtggtagagggtctggaacaaattaatttgattttttttcagAACCATGAAGATCAAGATCATCGCCCCACCAGAGCGCAAGTACTCCGTCTGGATCGGAGGATCTATCCTCGCCTCCCTCTCCACCTTCCAACAGATGTGGATCTCCAAGCAAGAATACGACGAGTCTGGACCATCAATTGTTCATCGCAAATGCTTCTAAacgttttaacaatttatgtaatattc…	N/A
F3	act-3p(25 unmatched):rfp	eft-3p:act-5(ptc)	N2	1	10	0	11	0.0909091
F6	act-3p(25 unmatched):rfp	eft-3p:act-5(ptc)	N2	0	9	0	9	0
F7	act-3p(25 unmatched):rfp	eft-3p:act-5(ptc)	N2	1	24	0	25	0.04
F8	act-3p(25 unmatched):rfp	eft-3p:act-5(ptc)	N2	3	52	0	55	0.0545455
F9	act-3p(25 unmatched):rfp	eft-3p:act-5(ptc)	N2	1	22	0	23	0.0434783
F18	act-3p(25 unmatched):rfp	eft-3p:act-5(ptc)	N2	0	29	0	29	0
Total	act-3p(25 unmatched):rfp	eft-3p:act-5(ptc)	N2	6	146	0	152	0.0394737	0.221592	Yes	GAATCTGCAGGAATCCACGAGACTTCTTACAACTCCATCATGAAGTGCGACATTGATATCCGTAAGGACTTGTACGCCAACACTGTTCTTTCCGGAGGAACCACCATGTACCCAGGAATTGCTGATCGTATGCAGAAGGAAATCACCGCTCTTGCCCCATCggaggggagagtggtagagggtctggaacaaattaatttgattttttttcagAACCATGAAGATCAAGATCATCGCCCCACCAGAGCGCAAGTACTCCGTCTGGATCGGAGGATCTATCCTCGCCTCCCTCTCCACCTTCCAACAGATGTGGATCTCCAAGCAAGAATACGACGAGTCTGGACCATCAATTGTTCATCGCAAATGCTTCTAAacgttttaacaatttatgtaatattc…	GATGGAAGAAGAAATCGCCGCCCTCGTTGTCGACAATGGATCCGGAATGTGCAAGGCCGGATTCGCCGGAGACGATGCTCCACGCGCCGTCTTCCCGTCCATCGTCGGACGCCCACGTCATCAGGGAGTGATGGTCGGTATGGGACAGAAGGACTCGTATGTCGGAGATGAAGCACAATCCAAGAGAGGAATCCTCACCTTGAAGTACCCAATCGAGCACGGAATCGTCACCAACTGaGATGATATGGAGAAAATCTGGCATCACACATTCTACAACGAGCTTCGTATCGCCCCAGAGGAACACCCAGTTCTCCTTACCGAGGCTCCATTGAACCCAAAGAGCAACAGAGAAAAGATGACACAGATCATGTTTGAGACCTTCAACACTCCAGCCATGTA…
F11	act-3p(long):rfp	eft-3p:act-5(ptc:25 shuffled)	N2	1	12	0	13	0.0769231
F12	act-3p(long):rfp	eft-3p:act-5(ptc:25 shuffled)	N2	1	36	0	37	0.027027
F13	act-3p(long):rfp	eft-3p:act-5(ptc:25 shuffled)	N2	1	15	0	16	0.0625
F14	act-3p(long):rfp	eft-3p:act-5(ptc:25 shuffled)	N2	0	6	0	6	0
F15	act-3p(long):rfp	eft-3p:act-5(ptc:25 shuffled)	N2	0	6	0	6	0
F16	act-3p(long):rfp	eft-3p:act-5(ptc:25 shuffled)	N2	0	11	0	11	0
Total	act-3p(long):rfp	eft-3p:act-5(ptc:25 shuffled)	N2	3	86	0	89	0.0337079	0.469085	Yes	GAATCTGCAGGAATCCACGAGACTTCTTACAACTCCATCATGAAGTGCGACATTGATATCCGTAAGGACTTGTACGCCAACACTGTTCTTTCCGGAGGAACCACCATGTACCCAGGAATTGCTGATCGTATGCAGAAGGAAATCACCGCTCTTGCCCCATCgtaagttttctatttttgttttagttaacaaattaatttgattttttttcagAACCATGAAGATCAAGATCATCGCCCCACCAGAGCGCAAGTACTCCGTCTGGATCGGAGGATCTATCCTCGCCTCCCTCTCCACCTTCCAACAGATGTGGATCTCCAAGCAAGAATACGACGAGTCTGGACCATCAATTGTTCATCGCAAATGCTTCTAAacgttttaacaatttatgtaatattc…	GATGGAAGAAGAAATCGCCGCCCTCGTTGTCGACAATGGATCCGGAATGTGCAAGGCCGGATTCGCCGGAGACGATGCTCCACGCGCCGTCTTCCCGTCCATCGTCGGACGCCCACGTCATCAGGGAGTGATGGTCGGTATGGGACAGAAGGACTCGTATGTCGGAGATGAAGCACAATCCAAGAGAGGAATCCTCACCTTGAAGTACCCAATCGAGCACGGAATCGTCACCAACTGaGATGATATGGAGAAAATCTGGCATCACACATTCTACAACGAGCTTCGTATCGCCCCAGAGGAACACCCAGTTCTCCTTACCGAGGCTCCATTGaatccgaaatccaatcgtgagaaaaTGACACAGATCATGTTTGAGACCTTCAACACTCCAGCCATGTA…
F3	act-3p(long):rfp	eft-3p:act-5(ptc:25 removed)	N2	6	20	0	26	0.230769
F4	act-3p(long):rfp	eft-3p:act-5(ptc:25 removed)	N2	7	9	0	16	0.4375
F7	act-3p(long):rfp	eft-3p:act-5(ptc:25 removed)	N2	12	17	0	29	0.413793
F8	act-3p(long):rfp	eft-3p:act-5(ptc:25 removed)	N2	10	11	0	21	0.47619
F10	act-3p(long):rfp	eft-3p:act-5(ptc:25 removed)	N2	3	7	0	10	0.3
F11	act-3p(long):rfp	eft-3p:act-5(ptc:25 removed)	N2	3	50	0	53	0.0566038
Total	act-3p(long):rfp	eft-3p:act-5(ptc:25 removed)	N2	41	114	0	155	0.264516	0.00799323	Yes	GAATCTGCAGGAATCCACGAGACTTCTTACAACTCCATCATGAAGTGCGACATTGATATCCGTAAGGACTTGTACGCCAACACTGTTCTTTCCGGAGGAACCACCATGTACCCAGGAATTGCTGATCGTATGCAGAAGGAAATCACCGCTCTTGCCCCATCgtaagttttctatttttgttttagttaacaaattaatttgattttttttcagAACCATGAAGATCAAGATCATCGCCCCACCAGAGCGCAAGTACTCCGTCTGGATCGGAGGATCTATCCTCGCCTCCCTCTCCACCTTCCAACAGATGTGGATCTCCAAGCAAGAATACGACGAGTCTGGACCATCAATTGTTCATCGCAAATGCTTCTAAacgttttaacaatttatgtaatattc…	GATGGAAGAAGAAATCGCCGCCCTCGTTGTCGACAATGGATCCGGAATGTGCAAGGCCGGATTCGCCGGAGACGATGCTCCACGCGCCGTCTTCCCGTCCATCGTCGGACGCCCACGTCATCAGGGAGTGATGGTCGGTATGGGACAGAAGGACTCGTATGTCGGAGATGAAGCACAATCCAAGAGAGGAATCCTCACCTTGAAGTACCCAATCGAGCACGGAATCGTCACCAACTGaGATGATATGGAGAAAATCTGGCATCACACATTCTACAACGAGCTTCGTATCGCCCCAGAGGAACACCCAGTTCTCCTTACCGAGGCTCCATTGTGACACAGATCATGTTTGAGACCTTCAACACTCCAGCCATGTACGTCAACATTCAGGCTGTGCTTTCC…

## Sheet: Construct Sequences
Table S1
Construct name	Sequence
act-3p(long):rfp	GAATCTGCAGGAATCCACGAGACTTCTTACAACTCCATCATGAAGTGCGACATTGATATCCGTAAGGACTTGTACGCCAACACTGTTCTTTCCGGAGGAACCACCATGTACCCAGGAATTGCTGATCGTATGCAGAAGGAAATCACCGCTCTTGCCCCATCgtaagttttctatttttgttttagttaacaaattaatttgattttttttcagAACCATGAAGATCAAGATCATCGCCCCACCAGAGCGCAAGTACTCCGTCTGGATCGGAGGATCTATCCTCGCCTCCCTCTCCACCTTCCAACAGATGTGGATCTCCAAGCAAGAATACGACGAGTCTGGACCATCAATTGTTCATCGCAAATGCTTCTAAacgttttaacaatttatgtaatattc…
eft-3p:act-5(ptc)	gcacctttggtcttttattgtcaacttccattggttcttccattgtttctgttaaattaatgaatttttcataaaataaagacattatacaatataaaaatgaagaatttattgaaaataaactgccagagagaaaaagtatgcaacactcccgccgagagtgtttgaaatggtgtacggtacattttcgtgctaggagttagatgtgcaggcagcaacgagagggggagagatttttttgggccttgtgaaattaacgtgagttttctggtcatctgactaatcatgttggttttttgttggtttattttgtttttatctttgtttttatccagattaggaaatttaaattttatgaatttataatgaggtcaaacattcagtcccagcgtttttcct…
act-3p(short):rfp	gatttggtgtaatcttcgcaaagcaaagctgctgctactgctctcgatcccactccatccaccccctcgattcacagaactgcacaggcgaagtagagtgtaaactgtcgggtgctcgaggtgggagaggctggagatcccgcctcgtactgatgggaagatcctcAGTCATTCGAAGCAAACGATCCAATCGTCTTCACATCTTGCCACAGTTGCCTTATTATCTCGTTCATTGAATTTATATTAACAGGTAATCGTAGTATTCATGAATAATATTAATATTAGAGTTCACATTAAGTTTCACAGAATTTTGGAAAATAAAAACTGAAACATTAATTAACCGTTCCAAACATTTTCAAATAATGAAAATTCAAATTATTTTCGCAAAAATTCTTGTGC…
act-3p(long-1.1kb):rfp	GAATCTGCAGGAATCCACGAGACTTCTTACAACTCCATCATGAAGTGCGACATTGATATCCGTAAGGACTTGTACGCCAACACTGTTCTTTCCGGAGGAACCACCATGTACCCAGGAATTGCTGATCGTATGCAGAAGGAAATCACCGCTCTTGCCCCATCgtaagttttctatttttgttttagttaacaaattaatttgattttttttcagAACCATGAAGATCAAGATCATCGCCCCACCAGAGCGCAAGTACTCCGTCTGGATCGGAGGATCTATCCTCGCCTCCCTCTCCACCTTCCAACAGATGTGGATCTCCAAGCAAGAATACGACGAGTCTGGACCATCAATTGTTCATCGCAAATGCTTCTAAacgttttaacaatttatgtaatattc…
act-3p(long-187):rfp	aacaaattaatttgattttttttcagAACCATGAAGATCAAGATCATCGCCCCACCAGAGCGCAAGTACTCCGTCTGGATCGGAGGATCTATCCTCGCCTCCCTCTCCACCTTCCAACAGATGTGGATCTCCAAGCAAGAATACGACGAGTCTGGACCATCAATTGTTCATCGCAAATGCTTCTAAacgttttaacaatttatgtaatattcacctgaacttttggaaatgtccagataacgtcatctgccttacggattttcacaccccgattttaaattataaatctgcttcgtgtaagcatcgttttaaaatttgtcggtttattttaataatatttctaaacgtgaaatcgtatatatacttttagtttagtggtccaatgtcatcattggtaaa…
act-3p(187+short):rfp	GAATCTGCAGGAATCCACGAGACTTCTTACAACTCCATCATGAAGTGCGACATTGATATCCGTAAGGACTTGTACGCCAACACTGTTCTTTCCGGAGGAACCACCATGTACCCAGGAATTGCTGATCGTATGCAGAAGGAAATCACCGCTCTTGCCCCATCgtaagttttctatttttgttttagttgatttggtgtaatcttcgcaaagcaaagctgctgctactgctctcgatcccactccatccaccccctcgattcacagaactgcacaggcgaagtagagtgtaaactgtcgggtgctcgaggtgggagaggctggagatcccgcctcgtactgatgggaagatcctcAGTCATTCGAAGCAAACGATCCAATCGTCTTCACATCTTGCCACAG…
act-3p(162+short):rfp	GAATCTGCAGGAATCCACGAGACTTCTTACAACTCCATCATGAAGTGCGACATTGATATCCGTAAGGACTTGTACGCCAACACTGTTCTTTCCGGAGGAACCACCATGTACCCAGGAATTGCTGATCGTATGCAGAAGGAAATCACCGCTCTTGCCCCATCggatttggtgtaatcttcgcaaagcaaagctgctgctactgctctcgatcccactccatccaccccctcgattcacagaactgcacaggcgaagtagagtgtaaactgtcgggtgctcgaggtgggagaggctggagatcccgcctcgtactgatgggaagatcctcAGTCATTCGAAGCAAACGATCCAATCGTCTTCACATCTTGCCACAGTTGCCTTATTATCTCGTTCATTGAA…
act-3p(25+short):rfp	taagttttctatttttgttttagttgatttggtgtaatcttcgcaaagcaaagctgctgctactgctctcgatcccactccatccaccccctcgattcacagaactgcacaggcgaagtagagtgtaaactgtcgggtgctcgaggtgggagaggctggagatcccgcctcgtactgatgggaagatcctcAGTCATTCGAAGCAAACGATCCAATCGTCTTCACATCTTGCCACAGTTGCCTTATTATCTCGTTCATTGAATTTATATTAACAGGTAATCGTAGTATTCATGAATAATATTAATATTAGAGTTCACATTAAGTTTCACAGAATTTTGGAAAATAAAAACTGAAACATTAATTAACCGTTCCAAACATTTTCAAATAATGAAAATTCAA…
act-3p(16+short):rfp	tatttttgttttagttgatttggtgtaatcttcgcaaagcaaagctgctgctactgctctcgatcccactccatccaccccctcgattcacagaactgcacaggcgaagtagagtgtaaactgtcgggtgctcgaggtgggagaggctggagatcccgcctcgtactgatgggaagatcctcAGTCATTCGAAGCAAACGATCCAATCGTCTTCACATCTTGCCACAGTTGCCTTATTATCTCGTTCATTGAATTTATATTAACAGGTAATCGTAGTATTCATGAATAATATTAATATTAGAGTTCACATTAAGTTTCACAGAATTTTGGAAAATAAAAACTGAAACATTAATTAACCGTTCCAAACATTTTCAAATAATGAAAATTCAAATTATTTTC…
act-3p(13+short):rfp	ttttgttttagttgatttggtgtaatcttcgcaaagcaaagctgctgctactgctctcgatcccactccatccaccccctcgattcacagaactgcacaggcgaagtagagtgtaaactgtcgggtgctcgaggtgggagaggctggagatcccgcctcgtactgatgggaagatcctcAGTCATTCGAAGCAAACGATCCAATCGTCTTCACATCTTGCCACAGTTGCCTTATTATCTCGTTCATTGAATTTATATTAACAGGTAATCGTAGTATTCATGAATAATATTAATATTAGAGTTCACATTAAGTTTCACAGAATTTTGGAAAATAAAAACTGAAACATTAATTAACCGTTCCAAACATTTTCAAATAATGAAAATTCAAATTATTTTCGCA…
act-3p(10+short):rfp	tgttttagttgatttggtgtaatcttcgcaaagcaaagctgctgctactgctctcgatcccactccatccaccccctcgattcacagaactgcacaggcgaagtagagtgtaaactgtcgggtgctcgaggtgggagaggctggagatcccgcctcgtactgatgggaagatcctcAGTCATTCGAAGCAAACGATCCAATCGTCTTCACATCTTGCCACAGTTGCCTTATTATCTCGTTCATTGAATTTATATTAACAGGTAATCGTAGTATTCATGAATAATATTAATATTAGAGTTCACATTAAGTTTCACAGAATTTTGGAAAATAAAAACTGAAACATTAATTAACCGTTCCAAACATTTTCAAATAATGAAAATTCAAATTATTTTCGCAAAA…
act-3p(25 removed):rfp	GAATCTGCAGGAATCCACGAGACTTCTTACAACTCCATCATGAAGTGCGACATTGATATCCGTAAGGACTTGTACGCCAACACTGTTCTTTCCGGAGGAACCACCATGTACCCAGGAATTGCTGATCGTATGCAGAAGGAAATCACCGCTCTTGCCCCATCgaacaaattaatttgattttttttcagAACCATGAAGATCAAGATCATCGCCCCACCAGAGCGCAAGTACTCCGTCTGGATCGGAGGATCTATCCTCGCCTCCCTCTCCACCTTCCAACAGATGTGGATCTCCAAGCAAGAATACGACGAGTCTGGACCATCAATTGTTCATCGCAAATGCTTCTAAacgttttaacaatttatgtaatattcacctgaacttttggaaatgtccaga…
act-3p(25 unmatched):rfp	GAATCTGCAGGAATCCACGAGACTTCTTACAACTCCATCATGAAGTGCGACATTGATATCCGTAAGGACTTGTACGCCAACACTGTTCTTTCCGGAGGAACCACCATGTACCCAGGAATTGCTGATCGTATGCAGAAGGAAATCACCGCTCTTGCCCCATCggaggggagagtggtagagggtctggaacaaattaatttgattttttttcagAACCATGAAGATCAAGATCATCGCCCCACCAGAGCGCAAGTACTCCGTCTGGATCGGAGGATCTATCCTCGCCTCCCTCTCCACCTTCCAACAGATGTGGATCTCCAAGCAAGAATACGACGAGTCTGGACCATCAATTGTTCATCGCAAATGCTTCTAAacgttttaacaatttatgtaatattc…
eft-3p:act-5(ptc:25 shuffled)	gcacctttggtcttttattgtcaacttccattggttcttccattgtttctgttaaattaatgaatttttcataaaataaagacattatacaatataaaaatgaagaatttattgaaaataaactgccagagagaaaaagtatgcaacactcccgccgagagtgtttgaaatggtgtacggtacattttcgtgctaggagttagatgtgcaggcagcaacgagagggggagagatttttttgggccttgtgaaattaacgtgagttttctggtcatctgactaatcatgttggttttttgttggtttattttgtttttatctttgtttttatccagattaggaaatttaaattttatgaatttataatgaggtcaaacattcagtcccagcgtttttcct…
eft-3p:act-5(ptc:25 removed)	gcacctttggtcttttattgtcaacttccattggttcttccattgtttctgttaaattaatgaatttttcataaaataaagacattatacaatataaaaatgaagaatttattgaaaataaactgccagagagaaaaagtatgcaacactcccgccgagagtgtttgaaatggtgtacggtacattttcgtgctaggagttagatgtgcaggcagcaacgagagggggagagatttttttgggccttgtgaaattaacgtgagttttctggtcatctgactaatcatgttggttttttgttggtttattttgtttttatctttgtttttatccagattaggaaatttaaattttatgaatttataatgaggtcaaacattcagtcccagcgtttttcct…
