# Supplementary material for: Partial sequence identity in a 25-nucleotide long element is sufficient for transcriptional adaptation in the Caenorhabditis elegans act-5/act-3 model
Source: PLoS Genet. 2023 Jun 29;19(6):e1010806. doi: 10.1371/journal.pgen.1010806 (PMC10310345; doi:10.1371/journal.pgen.1010806)
Supplement: S2 Table — (XLSX) [file pgen.1010806.s007.xlsx]

## Sheet: Cloning Oligos
S2 Table
Oligo Name	Oligo sequence 5'-3'	Purpose
F-gibson OE act-5	catttgaagaaaacagctgcggccggatccttcatcgatgcacctc	Primer to transfer Overexpression (OE) act-5 to smaller vector backbone
R-gibson OE act-5	ttaccggtgggaaaagttaattaagacttttttcttggcggcac	Primer to transfer Overexpression (OE) act-5 to smaller vector backbone
F-act-3p short	gatttggtgtaatcttcgcaaagc	Forward primer to generate minimal act-3 promoter
R-act-3p backbone	ATACCCAAGAAGGTGGCGTAA	Primer to amplify around the act-3p backbone
F-act-3p -1.1kb internal	tgttggttttagtttagtggtccaatgttggtctttggtgtcatcgatcgttagtg	Primers for deleting act-3p internal 1.1 kb
R-act-3p -1.1kb internal	ttgaaaaaaacaaaaccaacatttcagaccaacattggaccactaaactaaaagtatatatacga	Primers for deleting act-3p internal 1.1 kb
R-act-3p 187bp	aactaaaacaaaaatagaaaacttacGATGGG	Reverse primer for use with 'F-act3p short' to generate act-3p(187+short):rfp
R-act-3p 162bp	cGATGGGGCAAGAGCGGTGATTTC	Reverse primer for use with 'F-act3p short' to generate act-3p(162+short):rfp
F-act-3p 25bp	taagttttctatttttgttttagttgatttggtgtaatcttcgcaaagc	Forward primer for use with 'R-act-3p backbone' to generate act-3p(25+short):rfp
F-act-3p 16bp	ATTTTTGTTTTAGTTgatttggtgtaatcttcgcaaagc	Forward primer for use with 'R-act-3p backbone' to generate act-3p(16+short):rfp
F-act-3p 13bp	TTTGTTTTAGTTgatttggtgtaatcttcgcaaagc	Forward primer for use with 'R-act-3p backbone' to generate act-3p(13+short):rfp
F-act-3p 10bp	GTTTTAGTTgatttggtgtaatcttcgcaaagc	Forward primer for use with 'R-act-3p backbone' to generate act-3p(10+short):rfp
F-act-3p remove 25	aacaaattaatttgattttttttcagAACCATGAAG	Forward primer for use with 'R-act-3p 162bp' to generate act-3p(25 remove):rfp
F-act-3p unmatch 25	gaggggagagtggtagagggtctggaacaaattaatttgattttttttcagAACCATGAAG	Forward primer for use with 'R-act-3p 162bp' to generate act-3p(25 remove):rfp
F-OE act-5 shuffle 25	aatccgaaatccaatcgtgagaaaaTGACACAGATCATGTTTGAGACCTTC	Forward primer to shuffle 25 bp in OE act-5
R OE act-5 25 edit	CAATGGAGCCTCGGTAAGGAG	Reverse primer to edit 25 bp in OE act-5
F OE act-5 25 remove	TGACACAGATCATGTTTGAGACCTTC	Forward primer to remove 25 bp from OE act-5
F COP247X	tttgtaggctaagttcctcc	Genotyping primer for endogenous act-2 24 bp deletion
R COP247X	gacgttatctggacatttcc	Genotyping primer for endogenous act-2 24 bp deletion

## Sheet: qPCR Oligos
S2 Table
Oligo Name	Oligo sequence 5'-3'	Purpose
F-cdc-42	agccattctggccgctctcg	qPCR primer for cdc-42 housekeeping gene
R-cdc-42	gcaaccgcttctcgtttggc	qPCR primer for cdc-42 housekeeping gene
F-act-3	aagctcttcgccttaccattttctc	qPCR primer for act-3 mRNA
R-act-3	acagagcaaattgtagtggggtcttc	qPCR primer for act-3 mRNA
F-act-5	taatcttgatcttcattgtgcttgg	qPCR primer for act-5 mRNA
R-act-5	aagtgcgatgtcgacatcagaaag	qPCR primer for act-5 mRNA

## Sheet: ssRNA Oligos
S2 Table
Oligo Name	Oligo sequence 5'-3'	Purpose
eGFP	GGCGAGGGCGAUGCCACCUACGGCA	Non-targeting control ssRNA
Sense act-5	AACCCAAAGAGCAACAGAGAAAAGA	ssRNA matching sense 25 nt identified in act-5 coding sequence
Antisense act-5	UCUUUUCUCUGUUGCUCUUUGGGUU	ssRNA matching antisense 25 nt identified in act-5 coding sequence
