# Supplementary material for: Partial sequence identity in a 25-nucleotide long element is sufficient for transcriptional adaptation in the Caenorhabditis elegans act-5/act-3 model
Source: PLoS Genet. 2023 Jun 29;19(6):e1010806. doi: 10.1371/journal.pgen.1010806 (PMC10310345; doi:10.1371/journal.pgen.1010806)
Supplement: S3 Table — (XLSX) [file pgen.1010806.s008.xlsx]

## Sheet: Sheet1
S3 Table
Promoter Length (bp)	TA summary	Length of removed sequence (bp)
4046	Yes	N/A (Full length)
4011	Yes	35
3977	Yes	69
3933	Yes	113
3884	Yes	162
3859	No	187
3754	No	292
3695	No	351
3532	No	514
