# Supplementary material for: Partial sequence identity in a 25-nucleotide long element is sufficient for transcriptional adaptation in the Caenorhabditis elegans act-5/act-3 model
Source: PLoS Genet. 2023 Jun 29;19(6):e1010806. doi: 10.1371/journal.pgen.1010806 (PMC10310345; doi:10.1371/journal.pgen.1010806)
Supplement: S4 Table — (XLSX) [file pgen.1010806.s009.xlsx]

## Sheet: Fig 4 Ct values
Table S4
Figure	Target	Sample	Analysis Group	Genetic Background	Average Ct Value
Fig. 5B, 5C	cdc-42	Water 1	1	N2	24.012
	cdc-42	Water 2	1	N2	24.956
	cdc-42	Water 3	1	N2	21.7429
	cdc-42	Water 4	1	N2	23.2304
	cdc-42	Water 5	1	N2	26.0614
	cdc-42	Water 6	1	N2	22.8993
	cdc-42	Water 7	3	N2	24.9489
	cdc-42	Water 8	3	N2	24.1098
	cdc-42	Water 9	3	N2	25.8775
	cdc-42	Water 10	3	N2	26.3028
	cdc-42	Water 11	3	N2	24.5404
	cdc-42	Water 12	3	N2	26.1309
	cdc-42	Water 13	3	N2	26.7338
	cdc-42	eGFP 1	3	N2	25.2418
	cdc-42	eGFP 2	3	N2	24.4654
	cdc-42	eGFP 3	3	N2	25.6556
	cdc-42	eGFP 4	3	N2	26.1747
	cdc-42	eGFP 5	3	N2	24.9022
	cdc-42	eGFP 6	3	N2	25.3463
	cdc-42	eGFP 7	3	N2	24.6045
	cdc-42	eGFP 8	3	N2	23.812
	cdc-42	Sense 1	1	N2	24.97
	cdc-42	Sense 2	1	N2	20.7046
	cdc-42	Sense 3	1	N2	24.1742
	cdc-42	Sense 4	1	N2	21.3431
	cdc-42	Sense 5	1	N2	23.6357
	cdc-42	Sense 6	1	N2	22.5272
	cdc-42	Sense 7	1	N2	24.1896
	cdc-42	Sense 8	1	N2	26.8424
	cdc-42	Sense 9	1	N2	25.8441
	cdc-42	Sense 10	1	N2	25.9448
	cdc-42	Sense 11	1	N2	25.6151
	cdc-42	Sense 12	1	N2	28.4012
	cdc-42	Sense 13	1	N2	23.2497
	cdc-42	Sense 14	3	N2	25.364
	cdc-42	Sense 15	3	N2	24.753
	cdc-42	Sense 16	3	N2	24.5053
	cdc-42	Sense 17	3	N2	25.1221
	cdc-42	Antisense 1	1	N2	27.7234
	cdc-42	Antisense 2	1	N2	26.3806
	cdc-42	Antisense 3	1	N2	26.2829
	cdc-42	Antisense 4	1	N2	24.26
	cdc-42	Antisense 5	1	N2	25.23
	cdc-42	Antisense 6	1	N2	25.53
	cdc-42	Antisense 7	1	N2	24.2085
Fig. 5B	act-3	Water 1	1	N2	23.3483
	act-3	Water 2	1	N2	22.5621
	act-3	Water 3	1	N2	19.8806
	act-3	Water 4	1	N2	20.209
	act-3	Water 5	1	N2	24.3068
	act-3	Water 6	1	N2	19.9016
	act-3	Water 7	3	N2	22.423
	act-3	Water 8	3	N2	21.1611
	act-3	Water 9	3	N2	22.9793
	act-3	Water 10	3	N2	22.8721
	act-3	Water 11	3	N2	22.8841
	act-3	Water 12	3	N2	23.2644
	act-3	Water 13	3	N2	24.4049
	act-3	eGFP 1	3	N2	22.3427
	act-3	eGFP 2	3	N2	21.8891
	act-3	eGFP 3	3	N2	22.7144
	act-3	eGFP 4	3	N2	23.6986
	act-3	eGFP 5	3	N2	22.0574
	act-3	eGFP 6	3	N2	22.4319
	act-3	eGFP 7	3	N2	21.8725
	act-3	eGFP 8	3	N2	21.4766
	act-3	Sense 1	1	N2	23.8341
	act-3	Sense 2	1	N2	18.9053
	act-3	Sense 3	1	N2	20.6827
	act-3	Sense 4	1	N2	19.5245
	act-3	Sense 5	1	N2	20.3792
	act-3	Sense 6	1	N2	19.7688
	act-3	Sense 7	1	N2	20.6266
	act-3	Sense 8	1	N2	22.7097
	act-3	Sense 9	1	N2	22.4267
	act-3	Sense 10	1	N2	22.4263
	act-3	Sense 11	1	N2	21.9752
	act-3	Sense 12	1	N2	25.6086
	act-3	Sense 13	1	N2	20.9896
	act-3	Sense 14	3	N2	23.2217
	act-3	Sense 15	3	N2	22.1035
	act-3	Sense 16	3	N2	21.4146
	act-3	Sense 17	3	N2	21.245
	act-3	Antisense 1	1	N2	24.3497
	act-3	Antisense 2	1	N2	23.4958
	act-3	Antisense 3	1	N2	22.757
	act-3	Antisense 4	1	N2	20.2033
	act-3	Antisense 5	1	N2	20.8467
	act-3	Antisense 6	1	N2	21.2267
	act-3	Antisense 7	1	N2	20.0423
Fig. 5C	act-5	Water 1	1	N2	21.7445
	act-5	Water 2	1	N2	22.6132
	act-5	Water 3	1	N2	19.6204
	act-5	Water 4	1	N2	19.6736
	act-5	Water 5	1	N2	22.4636
	act-5	Water 6	1	N2	20.0057
	act-5	Water 7	3	N2	22.2047
	act-5	Water 8	3	N2	21.5103
	act-5	Water 9	3	N2	24.0577
	act-5	Water 10	3	N2	24.3181
	act-5	Water 11	3	N2	21.7664
	act-5	Water 12	3	N2	23.8731
	act-5	Water 13	3	N2	25.5899
	act-5	eGFP 1	3	N2	22.4583
	act-5	eGFP 2	3	N2	22.091
	act-5	eGFP 3	3	N2	23.7825
	act-5	eGFP 4	3	N2	24.5085
	act-5	eGFP 5	3	N2	22.5509
	act-5	eGFP 6	3	N2	22.9592
	act-5	eGFP 7	3	N2	21.9789
	act-5	eGFP 8	3	N2	21.8266
	act-5	Sense 1	1	N2	23.2201
	act-5	Sense 2	1	N2	19.5515
	act-5	Sense 3	1	N2	21.2478
	act-5	Sense 4	1	N2	19.1454
	act-5	Sense 5	1	N2	25.2941
	act-5	Sense 6	1	N2	20.7633
	act-5	Sense 7	1	N2	20.9558
	act-5	Sense 8	1	N2	21.9059
	act-5	Sense 9	1	N2	21.7825
	act-5	Sense 10	1	N2	21.7625
	act-5	Sense 11	1	N2	22.0532
	act-5	Sense 12	1	N2	23.9398
	act-5	Sense 13	1	N2	20.2927
	act-5	Sense 14	3	N2	25.364
	act-5	Sense 15	3	N2	22.2309
	act-5	Sense 16	3	N2	22.1314
	act-5	Sense 17	3	N2	22.2206
	act-5	Antisense 1	1	N2	22.7768
	act-5	Antisense 2	1	N2	23.4478
	act-5	Antisense 3	1	N2	22.3721
	act-5	Antisense 4	1	N2	21.2533
	act-5	Antisense 5	1	N2	21.65
	act-5	Antisense 6	1	N2	21.7733
	act-5	Antisense 7	1	N2	20.7767
Fig. 5D, 5E	cdc-42	Water 1	5	ergo-1(gg100)	25.8744
	cdc-42	Water 2	5	ergo-1(gg100)	27.1322
	cdc-42	Water 3	5	ergo-1(gg100)	27.1301
	cdc-42	Water 4	5	ergo-1(gg100)	25.7062
	cdc-42	Water 5	5	ergo-1(gg100)	26.141
	cdc-42	Water 6	5	ergo-1(gg100)	25.4853
	cdc-42	eGFP 1	5	ergo-1(gg100)	25.0642
	cdc-42	eGFP 2	5	ergo-1(gg100)	25.4248
	cdc-42	eGFP 3	5	ergo-1(gg100)	24.8064
	cdc-42	eGFP 4	5	ergo-1(gg100)	25.9288
	cdc-42	eGFP 5	5	ergo-1(gg100)	27.1318
	cdc-42	Sense 1	5	ergo-1(gg100)	27.064
	cdc-42	Sense 2	5	ergo-1(gg100)	26.682
	cdc-42	Sense 3	5	ergo-1(gg100)	24.9109
	cdc-42	Sense 4	5	ergo-1(gg100)	28.3337
	cdc-42	Antisense 1	5	ergo-1(gg100)	26.7032
	cdc-42	Antisense 2	5	ergo-1(gg100)	25.4624
	cdc-42	Antisense 3	5	ergo-1(gg100)	24.5582
	cdc-42	Antisense 4	5	ergo-1(gg100)	25.5129
Fig. 5D	act-3	Water 1	5	ergo-1(gg100)	23.0156
	act-3	Water 2	5	ergo-1(gg100)	25.18
	act-3	Water 3	5	ergo-1(gg100)	24.3903
	act-3	Water 4	5	ergo-1(gg100)	22.6664
	act-3	Water 5	5	ergo-1(gg100)	23.1078
	act-3	Water 6	5	ergo-1(gg100)	22.9272
	act-3	eGFP 1	5	ergo-1(gg100)	22.5127
	act-3	eGFP 2	5	ergo-1(gg100)	22.7585
	act-3	eGFP 3	5	ergo-1(gg100)	21.7735
	act-3	eGFP 4	5	ergo-1(gg100)	22.4839
	act-3	eGFP 5	5	ergo-1(gg100)	24.9185
	act-3	Sense 1	5	ergo-1(gg100)	23.7545
	act-3	Sense 2	5	ergo-1(gg100)	23.7564
	act-3	Sense 3	5	ergo-1(gg100)	22.0468
	act-3	Sense 4	5	ergo-1(gg100)	26.4562
	act-3	Antisense 1	5	ergo-1(gg100)	24.4209
	act-3	Antisense 2	5	ergo-1(gg100)	23.1018
	act-3	Antisense 3	5	ergo-1(gg100)	23.4492
	act-3	Antisense 4	5	ergo-1(gg100)	23.5351
Fig. 5E	act-5	Water 1	5	ergo-1(gg100)	22.9341
	act-5	Water 2	5	ergo-1(gg100)	23.7753
	act-5	Water 3	5	ergo-1(gg100)	24.506
	act-5	Water 4	5	ergo-1(gg100)	22.9567
	act-5	Water 5	5	ergo-1(gg100)	23.6883
	act-5	Water 6	5	ergo-1(gg100)	23.2854
	act-5	eGFP 1	5	ergo-1(gg100)	22.2536
	act-5	eGFP 2	5	ergo-1(gg100)	22.7253
	act-5	eGFP 3	5	ergo-1(gg100)	21.8274
	act-5	eGFP 4	5	ergo-1(gg100)	24.0467
	act-5	eGFP 5	5	ergo-1(gg100)	25.3463
	act-5	Sense 1	5	ergo-1(gg100)	24.3382
	act-5	Sense 2	5	ergo-1(gg100)	23.7064
	act-5	Sense 3	5	ergo-1(gg100)	21.624
	act-5	Sense 4	5	ergo-1(gg100)	25.2886
	act-5	Antisense 1	5	ergo-1(gg100)	23.4039
	act-5	Antisense 2	5	ergo-1(gg100)	23.109
	act-5	Antisense 3	5	ergo-1(gg100)	22.8018
	act-5	Antisense 4	5	ergo-1(gg100)	23.6402
Fig. 5F, 5G	cdc-42	Water 1	2	rrf-3(mg373)	24.9491
	cdc-42	Water 2	2	rrf-3(mg373)	25.5527
	cdc-42	Water 3	2	rrf-3(mg373)	27.6183
	cdc-42	Water 4	2	rrf-3(mg373)	27.0563
	cdc-42	Water 5	2	rrf-3(mg373)	26.1649
	cdc-42	Water 6	2	rrf-3(mg373)	27.1273
	cdc-42	Water 7	2	rrf-3(mg373)	27.4983
	cdc-42	Water 8	2	rrf-3(mg373)	27.5384
	cdc-42	Water 9	2	rrf-3(mg373)	25.1825
	cdc-42	Water 10	2	rrf-3(mg373)	27.7534
	cdc-42	Water 11	4	rrf-3(mg373)	26.4966
	cdc-42	Water 12	4	rrf-3(mg373)	27.9249
	cdc-42	Water 13	4	rrf-3(mg373)	27.1754
	cdc-42	Water 14	4	rrf-3(mg373)	28.3114
	cdc-42	Water 15	4	rrf-3(mg373)	27.9567
	cdc-42	Water 16	4	rrf-3(mg373)	28.2128
	cdc-42	eGFP 1	4	rrf-3(mg373)	27.3079
	cdc-42	eGFP 2	4	rrf-3(mg373)	26.8849
	cdc-42	eGFP 3	4	rrf-3(mg373)	27.3107
	cdc-42	eGFP 4	4	rrf-3(mg373)	27.8982
	cdc-42	eGFP 5	4	rrf-3(mg373)	26.1909
	cdc-42	eGFP 6	4	rrf-3(mg373)	27.5705
	cdc-42	Sense 1	2	rrf-3(mg373)	22.802
	cdc-42	Sense 2	2	rrf-3(mg373)	25.6572
	cdc-42	Sense 3	2	rrf-3(mg373)	26.3374
	cdc-42	Sense 4	2	rrf-3(mg373)	23.7355
	cdc-42	Sense 5	2	rrf-3(mg373)	24.936
	cdc-42	Sense 6	2	rrf-3(mg373)	26.3393
	cdc-42	Sense 7	2	rrf-3(mg373)	25.6524
	cdc-42	Sense 8	2	rrf-3(mg373)	24.9827
	cdc-42	Sense 9	2	rrf-3(mg373)	20.6023
	cdc-42	Antisense 1	2	rrf-3(mg373)	24.6529
	cdc-42	Antisense 2	2	rrf-3(mg373)	24.1533
	cdc-42	Antisense 3	2	rrf-3(mg373)	24.9924
	cdc-42	Antisense 4	2	rrf-3(mg373)	25.4408
	cdc-42	Antisense 5	2	rrf-3(mg373)	26.7835
	cdc-42	Antisense 6	2	rrf-3(mg373)	25.8813
	cdc-42	Antisense 7	2	rrf-3(mg373)	24.2478
	cdc-42	Antisense 8	2	rrf-3(mg373)	25.6576
Fig. 5F	act-3	Water 1	2	rrf-3(mg373)	21.4091
	act-3	Water 2	2	rrf-3(mg373)	21.9962
	act-3	Water 3	2	rrf-3(mg373)	23.2496
	act-3	Water 4	2	rrf-3(mg373)	22.5594
	act-3	Water 5	2	rrf-3(mg373)	21.6735
	act-3	Water 6	2	rrf-3(mg373)	22.8437
	act-3	Water 7	2	rrf-3(mg373)	23.1033
	act-3	Water 8	2	rrf-3(mg373)	23.0235
	act-3	Water 9	2	rrf-3(mg373)	20.7477
	act-3	Water 10	2	rrf-3(mg373)	23.5201
	act-3	Water 11	4	rrf-3(mg373)	22.1953
	act-3	Water 12	4	rrf-3(mg373)	23.1292
	act-3	Water 13	4	rrf-3(mg373)	22.9817
	act-3	Water 14	4	rrf-3(mg373)	23.3019
	act-3	Water 15	4	rrf-3(mg373)	23.609
	act-3	Water 16	4	rrf-3(mg373)	24.4119
	act-3	eGFP 1	4	rrf-3(mg373)	22.7768
	act-3	eGFP 2	4	rrf-3(mg373)	22.7219
	act-3	eGFP 3	4	rrf-3(mg373)	23.9346
	act-3	eGFP 4	4	rrf-3(mg373)	24.0655
	act-3	eGFP 5	4	rrf-3(mg373)	21.7387
	act-3	eGFP 6	4	rrf-3(mg373)	24.0776
	act-3	Sense 1	2	rrf-3(mg373)	21.3135
	act-3	Sense 2	2	rrf-3(mg373)	24.3486
	act-3	Sense 3	2	rrf-3(mg373)	25.3157
	act-3	Sense 4	2	rrf-3(mg373)	22.2354
	act-3	Sense 5	2	rrf-3(mg373)	22.898
	act-3	Sense 6	2	rrf-3(mg373)	24.5855
	act-3	Sense 7	2	rrf-3(mg373)	24.3822
	act-3	Sense 8	2	rrf-3(mg373)	24.1583
	act-3	Sense 9	2	rrf-3(mg373)	19.8988
	act-3	Antisense 1	2	rrf-3(mg373)	20.8893
	act-3	Antisense 2	2	rrf-3(mg373)	20.6438
	act-3	Antisense 3	2	rrf-3(mg373)	22.0674
	act-3	Antisense 4	2	rrf-3(mg373)	21.7767
	act-3	Antisense 5	2	rrf-3(mg373)	22.9251
	act-3	Antisense 6	2	rrf-3(mg373)	22.173
	act-3	Antisense 7	2	rrf-3(mg373)	21.7172
	act-3	Antisense 8	2	rrf-3(mg373)	22.6232
Fig. 5G	act-5	Water 1	2	rrf-3(mg373)	23.2538
	act-5	Water 2	2	rrf-3(mg373)	23.3202
	act-5	Water 3	2	rrf-3(mg373)	24.251
	act-5	Water 4	2	rrf-3(mg373)	24.1439
	act-5	Water 5	2	rrf-3(mg373)	23.61
	act-5	Water 6	2	rrf-3(mg373)	25.2144
	act-5	Water 7	2	rrf-3(mg373)	24.7135
	act-5	Water 8	2	rrf-3(mg373)	24.3542
	act-5	Water 9	2	rrf-3(mg373)	22.0699
	act-5	Water 10	2	rrf-3(mg373)	24.9052
	act-5	Water 11	4	rrf-3(mg373)	22.3432
	act-5	Water 12	4	rrf-3(mg373)	24.1265
	act-5	Water 13	4	rrf-3(mg373)	23.1267
	act-5	Water 14	4	rrf-3(mg373)	23.5626
	act-5	Water 15	4	rrf-3(mg373)	22.3876
	act-5	Water 16	4	rrf-3(mg373)	22.9542
	act-5	eGFP 1	4	rrf-3(mg373)	24.3953
	act-5	eGFP 2	4	rrf-3(mg373)	22.9983
	act-5	eGFP 3	4	rrf-3(mg373)	22.7506
	act-5	eGFP 4	4	rrf-3(mg373)	23.1183
	act-5	eGFP 5	4	rrf-3(mg373)	21.8652
	act-5	eGFP 6	4	rrf-3(mg373)	23.4811
	act-5	Sense 1	2	rrf-3(mg373)	21.1889
	act-5	Sense 2	2	rrf-3(mg373)	24.4188
	act-5	Sense 3	2	rrf-3(mg373)	24.4317
	act-5	Sense 4	2	rrf-3(mg373)	21.0729
	act-5	Sense 5	2	rrf-3(mg373)	22.1859
	act-5	Sense 6	2	rrf-3(mg373)	24.1996
	act-5	Sense 7	2	rrf-3(mg373)	23.2273
	act-5	Sense 8	2	rrf-3(mg373)	24.4503
	act-5	Sense 9	2	rrf-3(mg373)	20.914
	act-5	Antisense 1	2	rrf-3(mg373)	22.4639
	act-5	Antisense 2	2	rrf-3(mg373)	22.8572
	act-5	Antisense 3	2	rrf-3(mg373)	23.2203
	act-5	Antisense 4	2	rrf-3(mg373)	23.2394
	act-5	Antisense 5	2	rrf-3(mg373)	24.3998
	act-5	Antisense 6	2	rrf-3(mg373)	23.1578
	act-5	Antisense 7	2	rrf-3(mg373)	22.2414
	act-5	Antisense 8	2	rrf-3(mg373)	23.6697
Fig. S5A, S5B	cdc-42	L1/L2 Pool 1	6	N2	18.49
	cdc-42	L1/L2 Pool 2	6	N2	19.28
	cdc-42	L1/L2 Pool 3	7	N2	30.085
	cdc-42	L1/L2 Pool 4	7	N2	29.6933
	cdc-42	L1/L2 Pool 5	7	N2	29.3622
	cdc-42	L1/L2 Pool 1	6	act-2(knu112)	19.3633
	cdc-42	L1/L2 Pool 2	6	act-2(knu112)	18.7067
	cdc-42	L1/L2 Pool 3	7	act-2(knu112)	29.4517
	cdc-42	L1/L2 Pool 4	7	act-2(knu112)	29.6418
	cdc-42	L1/L2 Pool 5	7	act-2(knu112)	29.3548
	cdc-42	L1/L2 Pool 1	6	act-2(knu113)	19.1333
	cdc-42	L1/L2 Pool 2	6	act-2(knu113)	18.7867
	cdc-42	L1/L2 Pool 3	7	act-2(knu113)	29.4513
	cdc-42	L1/L2 Pool 4	7	act-2(knu113)	29.6704
	cdc-42	L1/L2 Pool 5	7	act-2(knu113)	29.426
Fig. S5A	act-3	L1/L2 Pool 1	6	N2	13.8767
	act-3	L1/L2 Pool 2	6	N2	15.2067
	act-3	L1/L2 Pool 3	7	N2	28.4361
	act-3	L1/L2 Pool 4	7	N2	28.4344
	act-3	L1/L2 Pool 5	7	N2	28.3859
	act-3	L1/L2 Pool 1	6	act-2(knu112)	14.78
	act-3	L1/L2 Pool 2	6	act-2(knu112)	13.7367
	act-3	L1/L2 Pool 3	7	act-2(knu112)	27.132
	act-3	L1/L2 Pool 4	7	act-2(knu112)	27.1891
	act-3	L1/L2 Pool 5	7	act-2(knu112)	26.9312
	act-3	L1/L2 Pool 1	6	act-2(knu113)	13.79
	act-3	L1/L2 Pool 2	6	act-2(knu113)	13.6
	act-3	L1/L2 Pool 3	7	act-2(knu113)	27.0182
	act-3	L1/L2 Pool 4	7	act-2(knu113)	27.0284
	act-3	L1/L2 Pool 5	7	act-2(knu113)	27.0016
Fig. S5B	act-5	L1/L2 Pool 1	6	N2	16.0967
	act-5	L1/L2 Pool 2	6	N2	16.8067
	act-5	L1/L2 Pool 3	7	N2	28.7394
	act-5	L1/L2 Pool 4	7	N2	29.4045
	act-5	L1/L2 Pool 5	7	N2	28.4251
	act-5	L1/L2 Pool 1	6	act-2(knu112)	16.56
	act-5	L1/L2 Pool 2	6	act-2(knu112)	16.04
	act-5	L1/L2 Pool 3	7	act-2(knu112)	28.6818
	act-5	L1/L2 Pool 4	7	act-2(knu112)	28.8701
	act-5	L1/L2 Pool 5	7	act-2(knu112)	28.2507
	act-5	L1/L2 Pool 1	6	act-2(knu113)	15.81
	act-5	L1/L2 Pool 2	6	act-2(knu113)	15.5333
	act-5	L1/L2 Pool 3	7	act-2(knu113)	27.5901
	act-5	L1/L2 Pool 4	7	act-2(knu113)	28.8722
	act-5	L1/L2 Pool 5	7	act-2(knu113)	28.6861
Fig. S5C, S5D	cdc-42	Water 1	8	act-2(knu112)	23.1596
	cdc-42	Water 2	8	act-2(knu112)	23.1153
	cdc-42	Water 3	8	act-2(knu112)	23.2832
	cdc-42	Water 4	8	act-2(knu112)	23.3339
	cdc-42	Water 5	8	act-2(knu112)	21.5431
	cdc-42	Water 6	8	act-2(knu112)	24.6831
	cdc-42	Water 7	9	act-2(knu112)	26.2178
	cdc-42	Water 8	9	act-2(knu112)	27.7158
	cdc-42	Water 9	9	act-2(knu112)	24.6254
	cdc-42	Water 10	9	act-2(knu112)	27.4344
	cdc-42	Water 11	9	act-2(knu112)	26.456
	cdc-42	Water 12	9	act-2(knu112)	26.2068
	cdc-42	Water 13	9	act-2(knu112)	26.55
	cdc-42	eGFP 1	9	act-2(knu112)	27.8561
	cdc-42	eGFP 2	9	act-2(knu112)	28.7914
	cdc-42	eGFP 3	9	act-2(knu112)	27.2931
	cdc-42	eGFP 4	9	act-2(knu112)	28.3543
	cdc-42	eGFP 5	9	act-2(knu112)	26.0593
	cdc-42	eGFP 6	9	act-2(knu112)	25.9261
	cdc-42	Sense 1	8	act-2(knu112)	25.3256
	cdc-42	Sense 2	8	act-2(knu112)	24.3699
	cdc-42	Sense 3	8	act-2(knu112)	22.3588
	cdc-42	Sense 4	8	act-2(knu112)	25.2314
	cdc-42	Sense 5	8	act-2(knu112)	26.4178
	cdc-42	Sense 6	8	act-2(knu112)	28.5107
	cdc-42	Sense 7	8	act-2(knu112)	25.8641
	cdc-42	Sense 8	8	act-2(knu112)	26.3784
	cdc-42	Antisense 1	8	act-2(knu112)	24.1879
	cdc-42	Antisense 2	8	act-2(knu112)	24.5591
	cdc-42	Antisense 3	8	act-2(knu112)	24.056
	cdc-42	Antisense 4	8	act-2(knu112)	24.2589
	cdc-42	Antisense 5	8	act-2(knu112)	24.8692
	cdc-42	Antisense 6	8	act-2(knu112)	24.6684
	cdc-42	Antisense 7	8	act-2(knu112)	24.409
	cdc-42	Antisense 8	8	act-2(knu112)	23.4225
	cdc-42	Antisense 9	8	act-2(knu112)	25.3418
	cdc-42	Antisense 10	8	act-2(knu112)	24.4089
	cdc-42	Antisense 11	8	act-2(knu112)	26.8083
Fig. S5C	act-3	Water 1	8	act-2(knu112)	18.9641
	act-3	Water 2	8	act-2(knu112)	18.9285
	act-3	Water 3	8	act-2(knu112)	18.7784
	act-3	Water 4	8	act-2(knu112)	20.3598
	act-3	Water 5	8	act-2(knu112)	18.3067
	act-3	Water 6	8	act-2(knu112)	21.3609
	act-3	Water 7	9	act-2(knu112)	23.2301
	act-3	Water 8	9	act-2(knu112)	24.248
	act-3	Water 9	9	act-2(knu112)	22.838
	act-3	Water 10	9	act-2(knu112)	23.8388
	act-3	Water 11	9	act-2(knu112)	23.0056
	act-3	Water 12	9	act-2(knu112)	23.0386
	act-3	Water 13	9	act-2(knu112)	24.7055
	act-3	eGFP 1	9	act-2(knu112)	26.3027
	act-3	eGFP 2	9	act-2(knu112)	24.8969
	act-3	eGFP 3	9	act-2(knu112)	23.9883
	act-3	eGFP 4	9	act-2(knu112)	24.9005
	act-3	eGFP 5	9	act-2(knu112)	23.3752
	act-3	eGFP 6	9	act-2(knu112)	24.0314
	act-3	Sense 1	8	act-2(knu112)	24.0132
	act-3	Sense 2	8	act-2(knu112)	21.4462
	act-3	Sense 3	8	act-2(knu112)	18.012
	act-3	Sense 4	8	act-2(knu112)	20.2735
	act-3	Sense 5	8	act-2(knu112)	21.7113
	act-3	Sense 6	8	act-2(knu112)	25.6171
	act-3	Sense 7	8	act-2(knu112)	21.2119
	act-3	Sense 8	8	act-2(knu112)	22.7396
	act-3	Antisense 1	8	act-2(knu112)	20.9373
	act-3	Antisense 2	8	act-2(knu112)	20.1876
	act-3	Antisense 3	8	act-2(knu112)	20.8882
	act-3	Antisense 4	8	act-2(knu112)	20.7325
	act-3	Antisense 5	8	act-2(knu112)	21.4935
	act-3	Antisense 6	8	act-2(knu112)	21.297
	act-3	Antisense 7	8	act-2(knu112)	20.4733
	act-3	Antisense 8	8	act-2(knu112)	20.058
	act-3	Antisense 9	8	act-2(knu112)	23.632
	act-3	Antisense 10	8	act-2(knu112)	19.9228
	act-3	Antisense 11	8	act-2(knu112)	23.5199
Fig. S5D	act-5	Water 1	8	act-2(knu112)	20.4212
	act-5	Water 2	8	act-2(knu112)	20.3292
	act-5	Water 3	8	act-2(knu112)	21.0619
	act-5	Water 4	8	act-2(knu112)	21.1257
	act-5	Water 5	8	act-2(knu112)	19.8117
	act-5	Water 6	8	act-2(knu112)	22.8767
	act-5	Water 7	9	act-2(knu112)	23.2721
	act-5	Water 8	9	act-2(knu112)	24.0193
	act-5	Water 9	9	act-2(knu112)	21.5877
	act-5	Water 10	9	act-2(knu112)	23.2735
	act-5	Water 11	9	act-2(knu112)	22.0377
	act-5	Water 12	9	act-2(knu112)	23.4135
	act-5	Water 13	9	act-2(knu112)	23.1718
	act-5	eGFP 1	9	act-2(knu112)	23.9464
	act-5	eGFP 2	9	act-2(knu112)	25.5225
	act-5	eGFP 3	9	act-2(knu112)	23.3738
	act-5	eGFP 4	9	act-2(knu112)	24.6885
	act-5	eGFP 5	9	act-2(knu112)	22.3408
	act-5	eGFP 6	9	act-2(knu112)	22.0797
	act-5	Sense 1	8	act-2(knu112)	24.5438
	act-5	Sense 2	8	act-2(knu112)	22.4951
	act-5	Sense 3	8	act-2(knu112)	19.8014
	act-5	Sense 4	8	act-2(knu112)	23.0906
	act-5	Sense 5	8	act-2(knu112)	23.2751
	act-5	Sense 6	8	act-2(knu112)	25.9597
	act-5	Sense 7	8	act-2(knu112)	22.2421
	act-5	Sense 8	8	act-2(knu112)	23.7666
	act-5	Antisense 1	8	act-2(knu112)	21.7437
	act-5	Antisense 2	8	act-2(knu112)	21.4438
	act-5	Antisense 3	8	act-2(knu112)	21.5719
	act-5	Antisense 4	8	act-2(knu112)	20.9245
	act-5	Antisense 5	8	act-2(knu112)	21.7916
	act-5	Antisense 6	8	act-2(knu112)	21.2577
	act-5	Antisense 7	8	act-2(knu112)	20.8984
	act-5	Antisense 8	8	act-2(knu112)	20.2772
	act-5	Antisense 9	8	act-2(knu112)	22.9053
	act-5	Antisense 10	8	act-2(knu112)	21.3696
	act-5	Antisense 11	8	act-2(knu112)	24.9926
