# Supplementary material for: Partial sequence identity in a 25-nucleotide long element is sufficient for transcriptional adaptation in the Caenorhabditis elegans act-5/act-3 model
Source: PLoS Genet. 2023 Jun 29;19(6):e1010806. doi: 10.1371/journal.pgen.1010806 (PMC10310345; doi:10.1371/journal.pgen.1010806)
Supplement: S5 Table — (XLSX) [file pgen.1010806.s010.xlsx]

## Sheet: Sheet1
Table S5
Figure	Genetic Background	Target Gene	Group 1	Group 2	P value	Significant?
Fig. 5B	N2	act-3	Water	eGFP	0.904902	No
				Sense	0.00792249	Yes
				Antisense	0.00172768	Yes
			eGFP	Sense	0.00377354	Yes
				Antisense	0.00203078	Yes
Fig. 5C	N2	act-5	Water	eGFP	0.940106	No
				Sense	0.264811	No
				Antisense	0.079022	No
			eGFP	Sense	0.271327	No
				Antisense	0.0813414	No
Fig. 5D	ergo-1(gg100)	act-3	Water	eGFP	0.707168	No
				Sense	0.778465	No
				Antisense	0.0158767	Yes
			eGFP	Sense	0.969326	No
				Antisense	0.0372355	Yes
Fig. 5E	ergo-1(gg100)	act-5	Water	eGFP	0.385778	No
				Sense	0.241944	No
				Antisense	0.476536	No
			eGFP	Sense	0.0671035	No
				Antisense	0.910316	No
Fig. 5F	rrf-3(mg373)	act-3	Water	eGFP	0.0583403	No
				Sense	1.68632e-10	Yes
				Antisense	5.15373e-05	Yes
			eGFP	Sense	0.00152286	Yes
				Antisense	0.147928	No
Fig. 5G	rrf-3(mg373)	act-5	Water	eGFP	0.0490921	Yes
				Sense	0.00653019	Yes
				Antisense	0.00690517	Yes
			eGFP	Sense	0.432733	No
				Antisense	0.762	No
Fig. S5C	act-2(knu112)	act-3	Water	eGFP	0.940869	No
				Sense	0.605471	No
				Antisense	0.317068	No
			eGFP	Sense	0.630277	No
				Antisense	0.583656	No
Fig. S5D	act-2(knu112)	act-5	Water	eGFP	0.471924	No
				Sense	0.382068	No
				Antisense	0.00539522	Yes
			eGFP	Sense	0.576623	No
				Antisense	0.0112452	Yes
